# Supplementary material for: Sen1 Is Recruited to Replication Forks via Ctf4 and Mrc1 and Promotes Genome Stability
Source: Cell Rep. 2020 Feb 18;30(7):2094–2105.e9. doi: 10.1016/j.celrep.2020.01.087 (PMC7034062; doi:10.1016/j.celrep.2020.01.087)
Supplement: Table S1. Read Count Scores from RNAPII CRAC at CUTs, Related to Figure 4 — The reads count, at their position around the CUTs (3′ or 5′ end), are shown. These data were then used for the metagene analysis in the aggregate plot shown in Figure 4B. [file mmc2.xls]

## Sheet: WT
read count scores (RNAPII CRAC) were retrieved from position -100 from start to +600 from stop for each feature
chr	start	stop	strand	-100	-99	-98	-97	-96	-95	-94	-93	-92	-91	-90	-89	-88	-87	-86	-85	-84	-83	-82	-81	-80	-79	-78	-77	-76	-75	-74	-73	-72	-71	-70	-69	-68	-67	-66	-65	-64	-63	-62	-61	-60	-59	-58	-57	-56	-55
chrI	30020	30501	+	0.798190712928772	0.798190712928772	0.798190712928772	0.798190712928772	0.798190712928772	0.798190712928772	0.798190712928772	0.798190712928772	0.798190712928772	0	0	0	0	0	0	0	0	0	0.798190712928772	0.798190712928772	0.798190712928772	0.798190712928772	0.798190712928772	0.798190712928772	0.798190712928772	0.798190712928772	0.798190712928772	0.798190712928772	1.59638142585754	1.59638142585754	1.59638142585754	1.59638142585754	0.798190712928772	0.798190712928772	0.798190712928772	0.798190712928772	1.59638142585754	2.39457225799561	1.59638142585754	0.798190712928772	0.798190712928772	1.59638142585754	1.59638142585754	1.59638142585754	1.59638142585754	2.39457225799561
chrI	138600	138756	+	0.798190712928772	0.798190712928772	0.798190712928772	0.798190712928772	1.59638142585754	1.59638142585754	2.39457225799561	2.39457225799561	2.39457225799561	2.39457225799561	3.19276285171509	3.99095368385315	5.58733510971069	6.38552570343018	6.38552570343018	7.18371629714966	7.18371629714966	6.38552570343018	7.18371629714966	7.18371629714966	7.9819073677063	7.9819073677063	5.58733510971069	3.99095368385315	1.59638142585754	1.59638142585754	2.39457225799561	2.39457225799561	2.39457225799561	3.19276285171509	3.99095368385315	3.99095368385315	3.99095368385315	3.99095368385315	3.99095368385315	3.99095368385315	3.19276285171509	3.19276285171509	2.39457225799561	2.39457225799561	0.798190712928772	0	0	0	0	0
chrI	180246	180341	+	0	0	0	0.798190712928772	0.798190712928772	0.798190712928772	0.798190712928772	0.798190712928772	0.798190712928772	0.798190712928772	0.798190712928772	0.798190712928772	0.798190712928772	0.798190712928772	0	0	0	0	0	0	0	0	0	0	0.798190712928772	0.798190712928772	0.798190712928772	0.798190712928772	0.798190712928772	0.798190712928772	0.798190712928772	0	0	0	0	1.59638142585754	2.39457225799561	3.19276285171509	3.99095368385315	3.99095368385315	3.99095368385315	3.99095368385315	3.99095368385315	4.78914451599121	5.58733510971069	5.58733510971069
chrII	306231	306524	+	0	0	0	0	0	0	0	0	0	0	0.798190712928772	0.798190712928772	0.798190712928772	0.798190712928772	0	0	0	0	0	0	0	0	0	0	0	0	0	0	0	0	0	0	0	0	0	0	0	0.798190712928772	0.798190712928772	0.798190712928772	0.798190712928772	0.798190712928772	0.798190712928772	0.798190712928772	0.798190712928772	0.798190712928772
chrII	326330	326587	+	5.58733510971069	3.99095368385315	3.99095368385315	3.99095368385315	4.78914451599121	4.78914451599121	4.78914451599121	4.78914451599121	4.78914451599121	4.78914451599121	4.78914451599121	5.58733510971069	5.58733510971069	5.58733510971069	5.58733510971069	5.58733510971069	4.78914451599121	4.78914451599121	4.78914451599121	7.18371629714966	7.18371629714966	7.18371629714966	3.99095368385315	3.99095368385315	3.99095368385315	3.99095368385315	3.99095368385315	3.99095368385315	3.99095368385315	3.99095368385315	3.99095368385315	3.99095368385315	3.99095368385315	3.99095368385315	3.99095368385315	3.99095368385315	3.99095368385315	3.99095368385315	3.99095368385315	3.99095368385315	3.99095368385315	3.99095368385315	3.99095368385315	3.99095368385315	3.99095368385315	3.99095368385315
chrII	341981	342206	+	12.7710514068604	12.7710514068604	10.3764791488647	10.3764791488647	10.3764791488647	10.3764791488647	8.78009796142578	8.78009796142578	8.78009796142578	8.78009796142578	7.9819073677063	7.18371629714966	7.18371629714966	7.18371629714966	7.18371629714966	5.58733510971069	3.99095368385315	3.99095368385315	3.99095368385315	3.19276285171509	3.19276285171509	3.19276285171509	3.19276285171509	3.19276285171509	3.19276285171509	1.59638142585754	1.59638142585754	1.59638142585754	1.59638142585754	1.59638142585754	1.59638142585754	1.59638142585754	2.39457225799561	2.39457225799561	2.39457225799561	2.39457225799561	2.39457225799561	3.19276285171509	3.99095368385315	5.58733510971069	5.58733510971069	5.58733510971069	5.58733510971069	5.58733510971069	5.58733510971069	4.78914451599121
chrII	360646	360983	+	0.798190712928772	0.798190712928772	0.798190712928772	0.798190712928772	0.798190712928772	0.798190712928772	0.798190712928772	0.798190712928772	0.798190712928772	0.798190712928772	0.798190712928772	0	0	0	0	0	0	0	0	0	0	0	0	0	0	0	0	0	0	0	0	0	0	0	0	0.798190712928772	0.798190712928772	0.798190712928772	0.798190712928772	1.59638142585754	1.59638142585754	1.59638142585754	0.798190712928772	0.798190712928772	0.798190712928772	2.39457225799561
chrII	365852	366319	+	0	0	0	0	0	0	0	0	0	0	0	0	0	0	0	0	0	0	0	0	0	0	0	0	0.798190712928772	0.798190712928772	0.798190712928772	1.59638142585754	1.59638142585754	1.59638142585754	1.59638142585754	2.39457225799561	2.39457225799561	1.59638142585754	1.59638142585754	0	0	0	0	0	0	0	0	0	0	0
chrII	376365	376548	+	0.798190712928772	0.798190712928772	0.798190712928772	0.798190712928772	0.798190712928772	0.798190712928772	0.798190712928772	0.798190712928772	0.798190712928772	0.798190712928772	0.798190712928772	1.59638142585754	0.798190712928772	0.798190712928772	0.798190712928772	0.798190712928772	0.798190712928772	0	0	0	1.59638142585754	1.59638142585754	1.59638142585754	1.59638142585754	1.59638142585754	1.59638142585754	1.59638142585754	1.59638142585754	3.19276285171509	4.78914451599121	4.78914451599121	5.58733510971069	5.58733510971069	6.38552570343018	7.18371629714966	7.9819073677063	8.78009796142578	9.57828903198242	11.1746702194214	10.3764791488647	10.3764791488647	10.3764791488647	10.3764791488647	8.78009796142578	8.78009796142578	7.9819073677063
chrII	379122	379332	+	2.39457225799561	1.59638142585754	1.59638142585754	1.59638142585754	2.39457225799561	2.39457225799561	2.39457225799561	1.59638142585754	0.798190712928772	0.798190712928772	0.798190712928772	0.798190712928772	0.798190712928772	0.798190712928772	0.798190712928772	0.798190712928772	0.798190712928772	1.59638142585754	1.59638142585754	1.59638142585754	0.798190712928772	0.798190712928772	1.59638142585754	1.59638142585754	1.59638142585754	1.59638142585754	1.59638142585754	0.798190712928772	0	0	0	0	0	0	0	0	0	0	0	0.798190712928772	0.798190712928772	0.798190712928772	0.798190712928772	0.798190712928772	0.798190712928772	0.798190712928772
chrII	381343	381535	+	20.7529582977295	19.9547672271729	19.9547672271729	19.9547672271729	22.3493404388428	22.3493404388428	22.3493404388428	22.3493404388428	22.3493404388428	22.3493404388428	22.3493404388428	22.3493404388428	22.3493404388428	23.1475315093994	23.1475315093994	23.1475315093994	23.1475315093994	23.1475315093994	23.1475315093994	23.1475315093994	23.1475315093994	22.3493404388428	22.3493404388428	22.3493404388428	22.3493404388428	22.3493404388428	22.3493404388428	22.3493404388428	17.5601959228516	18.3583869934082	17.5601959228516	18.3583869934082	18.3583869934082	18.3583869934082	18.3583869934082	18.3583869934082	18.3583869934082	18.3583869934082	18.3583869934082	18.3583869934082	18.3583869934082	16.7620048522949	17.5601959228516	18.3583869934082	19.1565780639648	19.1565780639648
chrII	429567	430123	+	0.798190712928772	0.798190712928772	0.798190712928772	0	0	0	0	0	0	0	0.798190712928772	0.798190712928772	0.798190712928772	0.798190712928772	0.798190712928772	0.798190712928772	0.798190712928772	0.798190712928772	0.798190712928772	0.798190712928772	0.798190712928772	0.798190712928772	0.798190712928772	0	0	0	0	0	0	0.798190712928772	2.39457225799561	2.39457225799561	3.99095368385315	3.99095368385315	3.99095368385315	3.99095368385315	3.99095368385315	3.99095368385315	3.99095368385315	3.99095368385315	3.19276285171509	3.19276285171509	3.19276285171509	1.59638142585754	1.59638142585754	0.798190712928772
chrII	483748	483851	+	0	0	0	0	0	0	0	0	0	0	0.798190712928772	0.798190712928772	0.798190712928772	0.798190712928772	0.798190712928772	0	0	0	0	0	0	0	0	0	0	0	0	0	0	0	0	0	0	0	0	0	0	0	0	0	0	0	0	0	0	0
chrII	571410	571693	+	0	0	0	0	0	0	0	0	0	0	0	1.59638142585754	3.99095368385315	10.3764791488647	11.972861289978	11.972861289978	11.972861289978	11.972861289978	11.972861289978	11.972861289978	11.972861289978	11.972861289978	11.972861289978	11.972861289978	11.972861289978	11.972861289978	11.972861289978	11.972861289978	11.1746702194214	11.1746702194214	7.9819073677063	5.58733510971069	3.99095368385315	1.59638142585754	0.798190712928772	0.798190712928772	0	0	0	0	0	0	0	0	0	0
chrII	576332	576605	+	0.798190712928772	0.798190712928772	0.798190712928772	0	0	0	0	0	0	0	0	0.798190712928772	0.798190712928772	0.798190712928772	0.798190712928772	0.798190712928772	0.798190712928772	0.798190712928772	0.798190712928772	0.798190712928772	0.798190712928772	0.798190712928772	0	0	0	0	0	0	0.798190712928772	0.798190712928772	0.798190712928772	0.798190712928772	1.59638142585754	1.59638142585754	1.59638142585754	2.39457225799561	2.39457225799561	2.39457225799561	2.39457225799561	2.39457225799561	2.39457225799561	2.39457225799561	2.39457225799561	2.39457225799561	2.39457225799561	2.39457225799561
chrII	714658	714801	+	3.99095368385315	6.38552570343018	7.18371629714966	7.9819073677063	7.9819073677063	8.78009796142578	10.3764791488647	9.57828903198242	9.57828903198242	9.57828903198242	8.78009796142578	7.9819073677063	7.9819073677063	7.18371629714966	3.19276285171509	1.59638142585754	2.39457225799561	2.39457225799561	2.39457225799561	1.59638142585754	1.59638142585754	1.59638142585754	1.59638142585754	1.59638142585754	1.59638142585754	1.59638142585754	1.59638142585754	2.39457225799561	2.39457225799561	2.39457225799561	1.59638142585754	2.39457225799561	2.39457225799561	3.19276285171509	3.19276285171509	2.39457225799561	3.99095368385315	3.99095368385315	3.99095368385315	3.19276285171509	3.19276285171509	2.39457225799561	3.19276285171509	3.99095368385315	4.78914451599121	6.38552570343018
chrII	784952	785168	+	14.3674325942993	14.3674325942993	14.3674325942993	14.3674325942993	14.3674325942993	14.3674325942993	13.569242477417	13.569242477417	13.569242477417	13.569242477417	5.58733510971069	0.798190712928772	0	0	0	0	0	0	0	0	0	0	0	0	0	0	0.798190712928772	0.798190712928772	0.798190712928772	0.798190712928772	0.798190712928772	0.798190712928772	1.59638142585754	1.59638142585754	1.59638142585754	1.59638142585754	0.798190712928772	0.798190712928772	0.798190712928772	0.798190712928772	0.798190712928772	0.798190712928772	0	0	0	0
chrIII	39036	39326	+	0.798190712928772	0.798190712928772	0.798190712928772	0.798190712928772	0.798190712928772	0.798190712928772	0.798190712928772	0.798190712928772	0.798190712928772	0.798190712928772	0	0	0.798190712928772	1.59638142585754	1.59638142585754	2.39457225799561	5.58733510971069	5.58733510971069	5.58733510971069	5.58733510971069	5.58733510971069	5.58733510971069	5.58733510971069	4.78914451599121	4.78914451599121	4.78914451599121	4.78914451599121	4.78914451599121	3.99095368385315	2.39457225799561	2.39457225799561	0.798190712928772	0	0	0	0	0	0	0	0	0	0	0	0	0	0
chrIII	68933	69297	+	13.569242477417	13.569242477417	13.569242477417	15.165623664856	15.165623664856	15.165623664856	15.165623664856	15.165623664856	14.3674325942993	14.3674325942993	13.569242477417	12.7710514068604	12.7710514068604	12.7710514068604	11.972861289978	11.972861289978	11.972861289978	11.972861289978	11.972861289978	12.7710514068604	8.78009796142578	9.57828903198242	10.3764791488647	10.3764791488647	10.3764791488647	12.7710514068604	13.569242477417	13.569242477417	13.569242477417	15.165623664856	15.9638147354126	16.7620048522949	16.7620048522949	17.5601959228516	17.5601959228516	14.3674325942993	14.3674325942993	19.1565780639648	20.7529582977295	20.7529582977295	21.5511493682861	21.5511493682861	21.5511493682861	21.5511493682861	21.5511493682861	21.5511493682861
chrIII	131779	132077	+	0.798190712928772	0.798190712928772	0.798190712928772	0.798190712928772	0	0	0	0	0	0	0	0.798190712928772	0.798190712928772	0.798190712928772	0.798190712928772	0.798190712928772	1.59638142585754	1.59638142585754	1.59638142585754	1.59638142585754	1.59638142585754	2.39457225799561	2.39457225799561	1.59638142585754	1.59638142585754	0.798190712928772	0	0	0	0	0	0	0	0	0.798190712928772	0.798190712928772	0.798190712928772	0.798190712928772	0.798190712928772	0	0	0	0	0	0	0
chrIII	163955	164239	+	0	0	0	0	0	0.798190712928772	0.798190712928772	0.798190712928772	0.798190712928772	0.798190712928772	3.19276285171509	3.19276285171509	4.78914451599121	7.18371629714966	6.38552570343018	6.38552570343018	6.38552570343018	7.18371629714966	7.18371629714966	7.18371629714966	7.18371629714966	7.18371629714966	7.18371629714966	6.38552570343018	1.59638142585754	0.798190712928772	0.798190712928772	0.798190712928772	0	0	0	0	0	0	0	0	0	1.59638142585754	1.59638142585754	1.59638142585754	1.59638142585754	1.59638142585754	1.59638142585754	1.59638142585754	1.59638142585754	0.798190712928772
chrIII	179053	179251	+	2.39457225799561	2.39457225799561	1.59638142585754	1.59638142585754	1.59638142585754	2.39457225799561	2.39457225799561	2.39457225799561	2.39457225799561	3.19276285171509	3.19276285171509	2.39457225799561	3.19276285171509	3.19276285171509	2.39457225799561	2.39457225799561	3.19276285171509	3.19276285171509	3.19276285171509	3.19276285171509	3.19276285171509	2.39457225799561	2.39457225799561	2.39457225799561	3.19276285171509	3.19276285171509	1.59638142585754	1.59638142585754	0.798190712928772	0.798190712928772	0.798190712928772	0.798190712928772	0.798190712928772	0.798190712928772	0.798190712928772	0.798190712928772	0.798190712928772	0.798190712928772	0.798190712928772	0.798190712928772	0.798190712928772	0.798190712928772	0.798190712928772	0.798190712928772	2.39457225799561	2.39457225799561
chrIV	57009	57149	+	1.59638142585754	1.59638142585754	1.59638142585754	0.798190712928772	0.798190712928772	0	0	0	0	0	0	0	0	0	0	0	0	0	0	0	0	0	0	0	0	0	0	0	0	0	0	0	0	0	0	0	0	0	0	0	0	0	0	0	0	0
chrIV	163401	163536	+	1.59638142585754	1.59638142585754	1.59638142585754	1.59638142585754	0.798190712928772	0.798190712928772	0	0	0	0	0	0	0.798190712928772	0.798190712928772	0.798190712928772	0.798190712928772	0.798190712928772	1.59638142585754	1.59638142585754	1.59638142585754	1.59638142585754	1.59638142585754	1.59638142585754	1.59638142585754	0.798190712928772	0.798190712928772	0.798190712928772	0	0	0	0	0	0	0	0	0	0	0	0	0	0	0	0	0	0	0
chrIV	310438	310922	+	0	0	0	0.798190712928772	0.798190712928772	0.798190712928772	0.798190712928772	0.798190712928772	0.798190712928772	0.798190712928772	0.798190712928772	0.798190712928772	0.798190712928772	0.798190712928772	0.798190712928772	0.798190712928772	0	0	0	0	0	0	0	0	0	0	0	0	0	0.798190712928772	0.798190712928772	0.798190712928772	0.798190712928772	0.798190712928772	1.59638142585754	1.59638142585754	1.59638142585754	1.59638142585754	2.39457225799561	1.59638142585754	1.59638142585754	1.59638142585754	1.59638142585754	1.59638142585754	1.59638142585754	1.59638142585754
chrIV	423724	423917	+	2.39457225799561	3.19276285171509	3.99095368385315	5.58733510971069	6.38552570343018	6.38552570343018	6.38552570343018	6.38552570343018	6.38552570343018	6.38552570343018	6.38552570343018	5.58733510971069	2.39457225799561	2.39457225799561	2.39457225799561	2.39457225799561	2.39457225799561	2.39457225799561	3.19276285171509	3.19276285171509	4.78914451599121	4.78914451599121	4.78914451599121	3.99095368385315	3.99095368385315	3.99095368385315	3.99095368385315	3.99095368385315	3.99095368385315	3.99095368385315	3.99095368385315	3.99095368385315	3.99095368385315	0.798190712928772	0.798190712928772	0.798190712928772	0	0	0	0	0	0.798190712928772	0.798190712928772	0.798190712928772	0.798190712928772	0.798190712928772
chrIV	442552	442801	+	0	0.798190712928772	0.798190712928772	0.798190712928772	0.798190712928772	0.798190712928772	0.798190712928772	0.798190712928772	0.798190712928772	0.798190712928772	0.798190712928772	0.798190712928772	0.798190712928772	0	0	0	0	0	0	0	0	0	0	0	0	0	0	0	0	0	0	0	0	0	0	0	0	0.798190712928772	0.798190712928772	0.798190712928772	0.798190712928772	0.798190712928772	0.798190712928772	0.798190712928772	0.798190712928772	0.798190712928772
chrIV	482614	483320	+	0.798190712928772	0.798190712928772	0.798190712928772	0.798190712928772	0.798190712928772	0.798190712928772	0.798190712928772	0.798190712928772	0.798190712928772	0.798190712928772	0.798190712928772	0.798190712928772	0.798190712928772	0.798190712928772	0.798190712928772	0.798190712928772	0.798190712928772	0.798190712928772	0.798190712928772	0.798190712928772	0.798190712928772	0.798190712928772	1.59638142585754	1.59638142585754	1.59638142585754	1.59638142585754	1.59638142585754	0.798190712928772	0.798190712928772	0.798190712928772	0.798190712928772	0.798190712928772	0.798190712928772	0.798190712928772	0.798190712928772	0.798190712928772	0.798190712928772	0.798190712928772	0.798190712928772	0.798190712928772	0.798190712928772	1.59638142585754	1.59638142585754	1.59638142585754	1.59638142585754	1.59638142585754
chrIV	501754	502074	+	47.8914451599121	47.8914451599121	47.8914451599121	47.8914451599121	47.0932540893555	37.514965057373	33.5240097045898	28.7348651885986	27.9366760253906	26.3402938842773	23.1475315093994	23.1475315093994	21.5511493682861	21.5511493682861	19.1565780639648	19.1565780639648	17.5601959228516	15.9638147354126	15.9638147354126	13.569242477417	13.569242477417	12.7710514068604	12.7710514068604	12.7710514068604	12.7710514068604	12.7710514068604	11.972861289978	10.3764791488647	10.3764791488647	6.38552570343018	3.99095368385315	3.99095368385315	3.99095368385315	3.99095368385315	3.99095368385315	3.99095368385315	3.99095368385315	3.99095368385315	3.99095368385315	3.99095368385315	3.99095368385315	3.99095368385315	3.99095368385315	3.99095368385315	3.99095368385315	3.99095368385315
chrIV	588007	588482	+	0	0	0	0	0	0	0	0	0	0	0	0	0	0	0	0	0	0	0	0	0	0	0	0	0	0	0	0	0	0	0.798190712928772	0.798190712928772	0.798190712928772	0.798190712928772	0.798190712928772	0.798190712928772	1.59638142585754	1.59638142585754	2.39457225799561	2.39457225799561	1.59638142585754	1.59638142585754	0.798190712928772	0.798190712928772	0	0
chrIV	727825	728047	+	0	0	0	0	0	0	0	0	0	0	0	0	0	0	0	0	0	0	0.798190712928772	0.798190712928772	0.798190712928772	0.798190712928772	0.798190712928772	1.59638142585754	1.59638142585754	1.59638142585754	1.59638142585754	1.59638142585754	0.798190712928772	0	0	0	0	0	0.798190712928772	0.798190712928772	0.798190712928772	0.798190712928772	0.798190712928772	0.798190712928772	0	0	0	0	0	0
chrIV	794471	795084	+	8.78009796142578	9.57828903198242	9.57828903198242	9.57828903198242	9.57828903198242	9.57828903198242	8.78009796142578	8.78009796142578	8.78009796142578	7.9819073677063	7.9819073677063	7.18371629714966	7.18371629714966	7.18371629714966	7.18371629714966	7.18371629714966	7.18371629714966	7.18371629714966	7.18371629714966	4.78914451599121	7.18371629714966	7.18371629714966	7.18371629714966	7.18371629714966	7.18371629714966	7.18371629714966	7.18371629714966	7.18371629714966	6.38552570343018	6.38552570343018	6.38552570343018	6.38552570343018	6.38552570343018	6.38552570343018	6.38552570343018	6.38552570343018	6.38552570343018	7.9819073677063	8.78009796142578	3.99095368385315	3.99095368385315	3.19276285171509	3.19276285171509	3.19276285171509	3.19276285171509	2.39457225799561
chrIV	974570	974793	+	0	0	0	0	0	0	0	0	0	0	0	0	3.99095368385315	3.99095368385315	3.99095368385315	3.99095368385315	3.99095368385315	3.99095368385315	3.99095368385315	3.99095368385315	3.99095368385315	3.99095368385315	3.19276285171509	3.19276285171509	3.19276285171509	3.19276285171509	3.19276285171509	3.19276285171509	3.19276285171509	3.19276285171509	3.19276285171509	3.19276285171509	3.19276285171509	3.19276285171509	3.19276285171509	3.19276285171509	3.19276285171509	3.19276285171509	3.19276285171509	3.19276285171509	3.19276285171509	3.19276285171509	3.19276285171509	3.19276285171509	3.19276285171509	3.19276285171509
chrIV	1030504	1030733	+	0.798190712928772	0.798190712928772	0.798190712928772	0.798190712928772	0.798190712928772	0.798190712928772	0.798190712928772	0.798190712928772	0.798190712928772	1.59638142585754	1.59638142585754	1.59638142585754	1.59638142585754	1.59638142585754	1.59638142585754	1.59638142585754	1.59638142585754	1.59638142585754	1.59638142585754	1.59638142585754	1.59638142585754	1.59638142585754	1.59638142585754	1.59638142585754	1.59638142585754	0.798190712928772	0.798190712928772	0.798190712928772	0.798190712928772	0.798190712928772	0.798190712928772	0.798190712928772	0.798190712928772	0	0	0	0	0	0	0	0	0	0	0	0	0
chrIV	1072774	1073221	+	2.39457225799561	2.39457225799561	2.39457225799561	2.39457225799561	2.39457225799561	2.39457225799561	2.39457225799561	2.39457225799561	1.59638142585754	1.59638142585754	1.59638142585754	1.59638142585754	1.59638142585754	1.59638142585754	1.59638142585754	1.59638142585754	1.59638142585754	1.59638142585754	1.59638142585754	1.59638142585754	1.59638142585754	1.59638142585754	1.59638142585754	2.39457225799561	2.39457225799561	3.19276285171509	3.19276285171509	3.19276285171509	3.19276285171509	3.19276285171509	3.19276285171509	3.19276285171509	3.19276285171509	1.59638142585754	1.59638142585754	1.59638142585754	1.59638142585754	1.59638142585754	0	0	0	0	0	0	0	0
chrIV	1090373	1091272	+	0	0	0	0	0	0	0	0	0	0	0	0.798190712928772	0.798190712928772	0.798190712928772	0.798190712928772	0.798190712928772	0.798190712928772	0.798190712928772	0	0	0	0	0	0.798190712928772	0.798190712928772	0.798190712928772	0.798190712928772	0.798190712928772	0.798190712928772	0.798190712928772	0.798190712928772	0.798190712928772	0.798190712928772	0.798190712928772	0.798190712928772	1.59638142585754	1.59638142585754	1.59638142585754	1.59638142585754	1.59638142585754	1.59638142585754	1.59638142585754	1.59638142585754	1.59638142585754	0.798190712928772	0.798190712928772
chrIV	1092700	1093112	+	1.59638142585754	1.59638142585754	2.39457225799561	2.39457225799561	2.39457225799561	3.19276285171509	3.99095368385315	3.99095368385315	3.99095368385315	3.19276285171509	3.19276285171509	3.19276285171509	3.19276285171509	3.19276285171509	3.19276285171509	3.19276285171509	3.99095368385315	3.99095368385315	2.39457225799561	1.59638142585754	1.59638142585754	1.59638142585754	0.798190712928772	0.798190712928772	0.798190712928772	0.798190712928772	0.798190712928772	0.798190712928772	0.798190712928772	0.798190712928772	0	0	0.798190712928772	0.798190712928772	0.798190712928772	0.798190712928772	1.59638142585754	1.59638142585754	1.59638142585754	1.59638142585754	2.39457225799561	2.39457225799561	2.39457225799561	3.19276285171509	4.78914451599121	3.19276285171509
chrIV	1106080	1106269	+	3.19276285171509	3.19276285171509	3.19276285171509	3.19276285171509	3.19276285171509	3.19276285171509	3.19276285171509	3.19276285171509	3.19276285171509	0	0	0	0	0	0	0	0	0	0	0	0	0	0	0	0	0	0	0	0	0.798190712928772	1.59638142585754	1.59638142585754	1.59638142585754	1.59638142585754	0.798190712928772	0.798190712928772	0	0	0.798190712928772	1.59638142585754	1.59638142585754	1.59638142585754	1.59638142585754	1.59638142585754	1.59638142585754	1.59638142585754
chrIV	1240105	1240646	+	476.519866943359	490.887298583984	486.896331787109	483.703582763672	488.492736816406	494.878234863281	487.694519042969	483.703582763672	490.887298583984	499.667388916016	500.465576171875	497.272827148438	490.887298583984	474.923492431641	468.537963867188	451.775939941406	441.399475097656	429.426605224609	384.727935791016	366.369537353516	350.405731201172	320.872680664062	296.128753662109	272.981231689453	238.659027099609	233.071685791016	229.878921508789	221.098831176758	218.704254150391	195.556732177734	189.969390869141	186.776626586914	177.198333740234	169.216430664062	157.243576049805	146.867095947266	141.279754638672	121.324989318848	114.939460754395	100.57202911377	79.020881652832	71.0389709472656	56.6715431213379	53.4787788391113	51.0842056274414	49.4878234863281
chrIV	1319433	1319680	+	0.798190712928772	0.798190712928772	0.798190712928772	0.798190712928772	2.39457225799561	2.39457225799561	2.39457225799561	2.39457225799561	1.59638142585754	1.59638142585754	0.798190712928772	0.798190712928772	0.798190712928772	0.798190712928772	0.798190712928772	0.798190712928772	0.798190712928772	0.798190712928772	0.798190712928772	0.798190712928772	0.798190712928772	0.798190712928772	0.798190712928772	0.798190712928772	0.798190712928772	0.798190712928772	0.798190712928772	0.798190712928772	0.798190712928772	0.798190712928772	0.798190712928772	0.798190712928772	0	0	0	0	0	0	0	0	0	0	0	0	0	0
chrIV	1334191	1334537	+	0.798190712928772	0.798190712928772	0.798190712928772	0	0	0	0	0	0	0	0	0	0	0	0	0	0	0	0	0	0	0	0	0	0	0	0	0	0	0	0	0	0	0	0	0	0	0	0	0	0	0	0	0	0	0
chrIV	1359134	1359371	+	0	0	0	0	0	0	0.798190712928772	0.798190712928772	0.798190712928772	1.59638142585754	1.59638142585754	1.59638142585754	1.59638142585754	1.59638142585754	1.59638142585754	1.59638142585754	0.798190712928772	0.798190712928772	0	0	0	0	0	0	0	0	0.798190712928772	1.59638142585754	1.59638142585754	1.59638142585754	1.59638142585754	1.59638142585754	1.59638142585754	1.59638142585754	1.59638142585754	1.59638142585754	1.59638142585754	0	0	0	0	0	0	0	0	0
chrIV	1427375	1427802	+	0	0	0	0	0	0	0	0	0	0	0	0	0	0	0.798190712928772	0.798190712928772	0.798190712928772	0.798190712928772	0.798190712928772	0.798190712928772	0.798190712928772	0.798190712928772	0.798190712928772	0.798190712928772	0.798190712928772	0.798190712928772	0.798190712928772	0.798190712928772	0.798190712928772	0.798190712928772	0.798190712928772	0	0	0	0	0	0	0	0	0	0	0	0	0	0	0
chrIV	1496773	1497053	+	0	0	0	0	0	0	0	0	0	0	0	0	0.798190712928772	0.798190712928772	2.39457225799561	2.39457225799561	2.39457225799561	2.39457225799561	2.39457225799561	3.19276285171509	3.19276285171509	3.99095368385315	3.99095368385315	3.99095368385315	3.19276285171509	2.39457225799561	2.39457225799561	2.39457225799561	2.39457225799561	1.59638142585754	3.99095368385315	3.99095368385315	3.99095368385315	3.99095368385315	4.78914451599121	3.99095368385315	3.99095368385315	3.99095368385315	3.99095368385315	3.99095368385315	2.39457225799561	2.39457225799561	2.39457225799561	0.798190712928772	0	0
chrIX	99982	100114	+	0.798190712928772	0.798190712928772	0.798190712928772	0.798190712928772	1.59638142585754	1.59638142585754	1.59638142585754	1.59638142585754	1.59638142585754	1.59638142585754	1.59638142585754	1.59638142585754	2.39457225799561	2.39457225799561	1.59638142585754	2.39457225799561	2.39457225799561	1.59638142585754	1.59638142585754	1.59638142585754	2.39457225799561	5.58733510971069	8.78009796142578	10.3764791488647	15.9638147354126	17.5601959228516	17.5601959228516	16.7620048522949	16.7620048522949	16.7620048522949	16.7620048522949	16.7620048522949	16.7620048522949	16.7620048522949	0.798190712928772	1.59638142585754	1.59638142585754	1.59638142585754	1.59638142585754	2.39457225799561	3.19276285171509	3.19276285171509	2.39457225799561	2.39457225799561	2.39457225799561	2.39457225799561
chrIX	187903	188113	+	0.798190712928772	0.798190712928772	0.798190712928772	0.798190712928772	0.798190712928772	1.59638142585754	1.59638142585754	1.59638142585754	1.59638142585754	1.59638142585754	1.59638142585754	1.59638142585754	1.59638142585754	0.798190712928772	0.798190712928772	0.798190712928772	0.798190712928772	0	0	0	0	0	0	0	0	0	0	0	0	0	0	0	0	0	0	0	0	0	0	0	0	0	0	0	0	0
chrIX	203436	203902	+	0.798190712928772	0.798190712928772	0.798190712928772	1.59638142585754	1.59638142585754	2.39457225799561	2.39457225799561	2.39457225799561	1.59638142585754	2.39457225799561	2.39457225799561	2.39457225799561	3.19276285171509	3.99095368385315	3.99095368385315	3.99095368385315	3.99095368385315	3.19276285171509	3.19276285171509	3.19276285171509	3.99095368385315	4.78914451599121	3.99095368385315	3.99095368385315	3.19276285171509	3.19276285171509	3.99095368385315	2.39457225799561	2.39457225799561	2.39457225799561	2.39457225799561	2.39457225799561	2.39457225799561	1.59638142585754	1.59638142585754	1.59638142585754	0.798190712928772	0.798190712928772	3.19276285171509	3.19276285171509	3.99095368385315	3.99095368385315	3.99095368385315	3.99095368385315	3.19276285171509	3.19276285171509
chrIX	212147	212394	+	0	0	0	0	0	0	0	0	0	0	0	0	0	0	0	0	0	0	0	0	0	0	0	0	0	0	0	1.59638142585754	1.59638142585754	1.59638142585754	1.59638142585754	1.59638142585754	1.59638142585754	1.59638142585754	1.59638142585754	0	0	0	0	0.798190712928772	0.798190712928772	0.798190712928772	0.798190712928772	0.798190712928772	0.798190712928772	0.798190712928772
chrIX	220963	221088	+	0.798190712928772	0	0	0	0	0	0	0	0	0	0	0	0	0	0	0	0	0	0	0	0	0	0	0.798190712928772	0.798190712928772	0.798190712928772	0.798190712928772	0.798190712928772	0.798190712928772	0.798190712928772	1.59638142585754	2.39457225799561	2.39457225799561	1.59638142585754	1.59638142585754	1.59638142585754	1.59638142585754	1.59638142585754	1.59638142585754	1.59638142585754	2.39457225799561	0.798190712928772	0.798190712928772	0.798190712928772	0.798190712928772	0.798190712928772
chrIX	274072	274310	+	4.78914451599121	7.9819073677063	7.9819073677063	9.57828903198242	10.3764791488647	10.3764791488647	10.3764791488647	9.57828903198242	10.3764791488647	10.3764791488647	8.78009796142578	7.9819073677063	2.39457225799561	2.39457225799561	1.59638142585754	1.59638142585754	1.59638142585754	1.59638142585754	1.59638142585754	1.59638142585754	1.59638142585754	2.39457225799561	1.59638142585754	0.798190712928772	0.798190712928772	0.798190712928772	0.798190712928772	0	0.798190712928772	0.798190712928772	2.39457225799561	7.18371629714966	7.9819073677063	8.78009796142578	8.78009796142578	9.57828903198242	9.57828903198242	9.57828903198242	9.57828903198242	10.3764791488647	10.3764791488647	10.3764791488647	9.57828903198242	0.798190712928772	0.798190712928772	0.798190712928772
chrV	9952	10415	+	3.19276285171509	3.99095368385315	5.58733510971069	5.58733510971069	5.58733510971069	5.58733510971069	5.58733510971069	5.58733510971069	5.58733510971069	6.38552570343018	6.38552570343018	6.38552570343018	4.78914451599121	4.78914451599121	0.798190712928772	0.798190712928772	0.798190712928772	0	0	0	0	0	0	0	0	0	0	0	0	0	0	0	0	0	0	0	0	0	0	0	0	0	0.798190712928772	0.798190712928772	0.798190712928772	0.798190712928772
chrV	238464	238810	+	2.39457225799561	2.39457225799561	2.39457225799561	2.39457225799561	2.39457225799561	2.39457225799561	2.39457225799561	2.39457225799561	2.39457225799561	2.39457225799561	2.39457225799561	1.59638142585754	1.59638142585754	1.59638142585754	1.59638142585754	1.59638142585754	1.59638142585754	1.59638142585754	1.59638142585754	1.59638142585754	2.39457225799561	2.39457225799561	2.39457225799561	2.39457225799561	2.39457225799561	2.39457225799561	2.39457225799561	2.39457225799561	2.39457225799561	1.59638142585754	1.59638142585754	2.39457225799561	2.39457225799561	2.39457225799561	2.39457225799561	2.39457225799561	2.39457225799561	2.39457225799561	0.798190712928772	0.798190712928772	1.59638142585754	1.59638142585754	1.59638142585754	1.59638142585754	0.798190712928772	0.798190712928772
chrV	261941	262632	+	0	0	0	0	0	0	0	0	0	0	0	0	0	0	0.798190712928772	0.798190712928772	0.798190712928772	0.798190712928772	0.798190712928772	0.798190712928772	0.798190712928772	0.798190712928772	0.798190712928772	0	0	0.798190712928772	0.798190712928772	2.39457225799561	2.39457225799561	2.39457225799561	2.39457225799561	2.39457225799561	3.19276285171509	3.19276285171509	3.19276285171509	3.19276285171509	2.39457225799561	2.39457225799561	2.39457225799561	1.59638142585754	1.59638142585754	0.798190712928772	0	0	0	0.798190712928772
chrV	316751	316897	+	0.798190712928772	0.798190712928772	0.798190712928772	0.798190712928772	0	0	0	0	0	0	0	0	0	0	0	0	0	0	0	0	0	0	0	0	0	0	0	0	0	0	0	0	0	0	0	0	0	0	0	0	0.798190712928772	0.798190712928772	1.59638142585754	1.59638142585754	1.59638142585754	1.59638142585754
chrV	326173	326450	+	0.798190712928772	0	0	0	0	0	0	0	0	0	0	0	0	0	0	0	0	0	0	0	0	0	0	0	0	0	0	0	0	0	0.798190712928772	0.798190712928772	0.798190712928772	0.798190712928772	0.798190712928772	0.798190712928772	0.798190712928772	0.798190712928772	1.59638142585754	1.59638142585754	1.59638142585754	1.59638142585754	1.59638142585754	1.59638142585754	1.59638142585754	1.59638142585754
chrV	347826	347964	+	0	0	0	0	0	0	0	0	0	0.798190712928772	0.798190712928772	0.798190712928772	0.798190712928772	0.798190712928772	0.798190712928772	0.798190712928772	0.798190712928772	0.798190712928772	1.59638142585754	2.39457225799561	3.19276285171509	3.19276285171509	3.19276285171509	2.39457225799561	2.39457225799561	1.59638142585754	1.59638142585754	0.798190712928772	0.798190712928772	0	0	0	0	0	0	0	0	0.798190712928772	0.798190712928772	0.798190712928772	0.798190712928772	0.798190712928772	0.798190712928772	0.798190712928772	0.798190712928772	0.798190712928772
chrV	422169	422447	+	2.39457225799561	1.59638142585754	1.59638142585754	1.59638142585754	0.798190712928772	1.59638142585754	1.59638142585754	1.59638142585754	1.59638142585754	1.59638142585754	1.59638142585754	1.59638142585754	1.59638142585754	1.59638142585754	2.39457225799561	3.19276285171509	3.19276285171509	3.19276285171509	3.19276285171509	3.19276285171509	3.19276285171509	3.19276285171509	3.19276285171509	3.19276285171509	3.19276285171509	3.19276285171509	2.39457225799561	1.59638142585754	0.798190712928772	0	0	0	0	0	0	0	0	0	0	0	0	0	0	0	0	0
chrV	500607	500829	+	3.19276285171509	3.19276285171509	3.19276285171509	0	0	0	0	0	0	0	0.798190712928772	0.798190712928772	0.798190712928772	0.798190712928772	0.798190712928772	0.798190712928772	0.798190712928772	0.798190712928772	0.798190712928772	0.798190712928772	0.798190712928772	0.798190712928772	0.798190712928772	0	0	0	0	0	0	0	0	0	0	0	0.798190712928772	0.798190712928772	0.798190712928772	0.798190712928772	0.798190712928772	0.798190712928772	0.798190712928772	0.798190712928772	0.798190712928772	0.798190712928772	0.798190712928772	0.798190712928772
chrVI	44676	45654	+	0	0	0	0	0	0.798190712928772	0.798190712928772	0.798190712928772	0.798190712928772	0.798190712928772	0.798190712928772	0.798190712928772	0.798190712928772	0	0	0	0	0	0	0	0	0	0	0	0	0	0	0	0	0	0	0	0	0	0	0	0	0	0	0	0	0	0	0	0	0
chrVII	148226	148313	+	3.99095368385315	3.99095368385315	3.99095368385315	3.99095368385315	3.99095368385315	3.99095368385315	3.99095368385315	3.99095368385315	3.99095368385315	3.99095368385315	3.99095368385315	3.99095368385315	3.99095368385315	3.99095368385315	4.78914451599121	4.78914451599121	4.78914451599121	4.78914451599121	3.99095368385315	3.99095368385315	3.19276285171509	3.19276285171509	3.19276285171509	3.19276285171509	2.39457225799561	2.39457225799561	2.39457225799561	3.19276285171509	3.19276285171509	3.99095368385315	3.99095368385315	3.99095368385315	3.99095368385315	3.99095368385315	4.78914451599121	7.18371629714966	7.18371629714966	7.18371629714966	7.9819073677063	7.9819073677063	7.9819073677063	7.9819073677063	7.9819073677063	7.18371629714966	6.38552570343018	5.58733510971069
chrVII	166718	166890	+	6.38552570343018	6.38552570343018	6.38552570343018	5.58733510971069	3.99095368385315	3.99095368385315	3.99095368385315	3.19276285171509	3.19276285171509	3.19276285171509	3.19276285171509	2.39457225799561	2.39457225799561	0	0	0	0	0	0	0.798190712928772	0.798190712928772	0.798190712928772	1.59638142585754	2.39457225799561	2.39457225799561	2.39457225799561	2.39457225799561	2.39457225799561	1.59638142585754	1.59638142585754	1.59638142585754	1.59638142585754	1.59638142585754	1.59638142585754	1.59638142585754	0.798190712928772	0.798190712928772	0.798190712928772	0	0	0	0	0	0	0	0
chrVII	225929	226160	+	9.57828903198242	9.57828903198242	7.9819073677063	7.18371629714966	7.18371629714966	7.18371629714966	7.18371629714966	7.18371629714966	7.18371629714966	7.18371629714966	7.18371629714966	7.18371629714966	7.18371629714966	7.18371629714966	7.18371629714966	7.18371629714966	7.18371629714966	7.18371629714966	7.9819073677063	7.9819073677063	7.9819073677063	7.9819073677063	7.9819073677063	7.9819073677063	7.9819073677063	9.57828903198242	9.57828903198242	10.3764791488647	10.3764791488647	11.1746702194214	11.972861289978	11.972861289978	11.972861289978	12.7710514068604	11.972861289978	11.972861289978	11.1746702194214	11.1746702194214	11.1746702194214	11.1746702194214	11.1746702194214	11.1746702194214	10.3764791488647	14.3674325942993	15.9638147354126	15.9638147354126
chrVII	228781	229356	+	0.798190712928772	1.59638142585754	1.59638142585754	1.59638142585754	0.798190712928772	0.798190712928772	0.798190712928772	0	0	0	0	0	0	0	0	0	0	0	0	0	0.798190712928772	0.798190712928772	0.798190712928772	0.798190712928772	0.798190712928772	0.798190712928772	0.798190712928772	0.798190712928772	0.798190712928772	0.798190712928772	0	0	0	0	0	0	0	0	0	0	0	0	0	0	0	0
chrVII	269330	269634	+	0.798190712928772	0.798190712928772	0.798190712928772	0.798190712928772	0.798190712928772	1.59638142585754	1.59638142585754	0.798190712928772	0.798190712928772	0.798190712928772	0.798190712928772	0.798190712928772	0.798190712928772	0.798190712928772	0.798190712928772	0.798190712928772	0.798190712928772	0	0	0	0	0	0	0	0	0	0	0	0	0	0	0	0	0	0	0	0	0	0	0	0	0	0	0	0	0
chrVII	280777	281014	+	2.39457225799561	2.39457225799561	2.39457225799561	3.19276285171509	3.19276285171509	3.99095368385315	3.99095368385315	3.99095368385315	3.99095368385315	2.39457225799561	2.39457225799561	0.798190712928772	0.798190712928772	0.798190712928772	0.798190712928772	0.798190712928772	0.798190712928772	0.798190712928772	0.798190712928772	0.798190712928772	0.798190712928772	0.798190712928772	0.798190712928772	0.798190712928772	0.798190712928772	0.798190712928772	0	0	0	0	0	0	0	0.798190712928772	0.798190712928772	0.798190712928772	0.798190712928772	0.798190712928772	0.798190712928772	0.798190712928772	0.798190712928772	0.798190712928772	0.798190712928772	0.798190712928772	0	0
chrVII	366865	367139	+	5.58733510971069	5.58733510971069	5.58733510971069	5.58733510971069	5.58733510971069	4.78914451599121	5.58733510971069	8.78009796142578	8.78009796142578	9.57828903198242	8.78009796142578	9.57828903198242	9.57828903198242	9.57828903198242	9.57828903198242	9.57828903198242	9.57828903198242	9.57828903198242	9.57828903198242	9.57828903198242	9.57828903198242	9.57828903198242	9.57828903198242	9.57828903198242	7.9819073677063	5.58733510971069	4.78914451599121	3.19276285171509	3.19276285171509	3.99095368385315	3.99095368385315	3.99095368385315	3.99095368385315	3.99095368385315	3.99095368385315	3.99095368385315	3.99095368385315	3.99095368385315	3.99095368385315	3.99095368385315	3.99095368385315	3.99095368385315	3.99095368385315	3.99095368385315	3.19276285171509	0
chrVII	420880	421093	+	0	0	0	0	0	0	0	0	0	0	0	0	0	0	0	0	0	0	0	0	0	0	0.798190712928772	0.798190712928772	0.798190712928772	1.59638142585754	2.39457225799561	3.19276285171509	4.78914451599121	5.58733510971069	7.9819073677063	7.9819073677063	7.9819073677063	7.9819073677063	8.78009796142578	8.78009796142578	8.78009796142578	8.78009796142578	8.78009796142578	6.38552570343018	5.58733510971069	3.19276285171509	1.59638142585754	1.59638142585754	2.39457225799561	2.39457225799561
chrVII	427281	427377	+	0.798190712928772	0.798190712928772	0.798190712928772	0.798190712928772	0.798190712928772	0.798190712928772	0.798190712928772	2.39457225799561	1.59638142585754	1.59638142585754	3.99095368385315	4.78914451599121	5.58733510971069	5.58733510971069	5.58733510971069	5.58733510971069	5.58733510971069	5.58733510971069	4.78914451599121	3.99095368385315	3.99095368385315	4.78914451599121	4.78914451599121	4.78914451599121	6.38552570343018	5.58733510971069	6.38552570343018	5.58733510971069	5.58733510971069	5.58733510971069	4.78914451599121	4.78914451599121	4.78914451599121	4.78914451599121	4.78914451599121	4.78914451599121	4.78914451599121	4.78914451599121	4.78914451599121	4.78914451599121	2.39457225799561	2.39457225799561	2.39457225799561	2.39457225799561	3.19276285171509	3.19276285171509
chrVII	605736	605935	+	0	0	0	0	0	0	0	0	0	0	0	0	0	1.59638142585754	1.59638142585754	1.59638142585754	1.59638142585754	1.59638142585754	1.59638142585754	1.59638142585754	3.19276285171509	3.99095368385315	3.99095368385315	3.99095368385315	3.19276285171509	3.19276285171509	3.19276285171509	3.19276285171509	3.19276285171509	3.19276285171509	3.19276285171509	3.19276285171509	2.39457225799561	0.798190712928772	0.798190712928772	0	0	0	0.798190712928772	0.798190712928772	0.798190712928772	0.798190712928772	1.59638142585754	1.59638142585754	1.59638142585754	1.59638142585754
chrVII	616324	616917	+	7.18371629714966	0.798190712928772	1.59638142585754	1.59638142585754	1.59638142585754	1.59638142585754	3.19276285171509	3.19276285171509	2.39457225799561	2.39457225799561	2.39457225799561	2.39457225799561	2.39457225799561	2.39457225799561	3.19276285171509	3.19276285171509	3.19276285171509	3.19276285171509	3.19276285171509	3.19276285171509	3.19276285171509	3.19276285171509	3.19276285171509	3.19276285171509	3.19276285171509	2.39457225799561	2.39457225799561	2.39457225799561	2.39457225799561	2.39457225799561	2.39457225799561	2.39457225799561	2.39457225799561	2.39457225799561	2.39457225799561	2.39457225799561	2.39457225799561	2.39457225799561	2.39457225799561	2.39457225799561	2.39457225799561	2.39457225799561	2.39457225799561	2.39457225799561	3.19276285171509	3.19276285171509
chrVII	884481	884661	+	4.78914451599121	4.78914451599121	4.78914451599121	1.59638142585754	2.39457225799561	2.39457225799561	2.39457225799561	2.39457225799561	3.19276285171509	3.19276285171509	3.19276285171509	3.99095368385315	3.99095368385315	3.19276285171509	3.19276285171509	3.19276285171509	3.19276285171509	3.19276285171509	3.19276285171509	2.39457225799561	2.39457225799561	1.59638142585754	1.59638142585754	1.59638142585754	1.59638142585754	1.59638142585754	2.39457225799561	2.39457225799561	2.39457225799561	2.39457225799561	2.39457225799561	2.39457225799561	2.39457225799561	0.798190712928772	1.59638142585754	2.39457225799561	2.39457225799561	2.39457225799561	2.39457225799561	2.39457225799561	2.39457225799561	1.59638142585754	1.59638142585754	1.59638142585754	1.59638142585754	0.798190712928772
chrVII	962295	962453	+	0	0	0	0	0	0	0	0.798190712928772	0.798190712928772	0.798190712928772	1.59638142585754	2.39457225799561	2.39457225799561	2.39457225799561	2.39457225799561	2.39457225799561	1.59638142585754	0	0	0	0	0	0	0	0	0	0	0.798190712928772	2.39457225799561	2.39457225799561	2.39457225799561	2.39457225799561	3.19276285171509	3.19276285171509	3.99095368385315	3.99095368385315	4.78914451599121	4.78914451599121	4.78914451599121	4.78914451599121	4.78914451599121	3.99095368385315	2.39457225799561	2.39457225799561	1.59638142585754	1.59638142585754
chrVII	1000591	1000796	+	0	0	0	0	0	0	0	0	0	0	0	0	0	0	0	0	0	0	0	0	0	0	0	0	0	0	0	0	0	0	0	0	0	0	0	0	0	0	0	0	0.798190712928772	0.798190712928772	0.798190712928772	0.798190712928772	0.798190712928772	0.798190712928772
chrVII	1017945	1018367	+	3.19276285171509	2.39457225799561	2.39457225799561	1.59638142585754	1.59638142585754	1.59638142585754	1.59638142585754	0.798190712928772	0.798190712928772	1.59638142585754	1.59638142585754	1.59638142585754	1.59638142585754	1.59638142585754	0	0	0	0	0	0	0.798190712928772	0.798190712928772	0.798190712928772	0.798190712928772	0.798190712928772	0.798190712928772	0.798190712928772	0.798190712928772	0.798190712928772	0.798190712928772	0.798190712928772	0.798190712928772	0.798190712928772	0.798190712928772	0	0	0	0	0.798190712928772	1.59638142585754	1.59638142585754	1.59638142585754	2.39457225799561	2.39457225799561	2.39457225799561	2.39457225799561
chrVII	1038707	1039046	+	10.3764791488647	10.3764791488647	10.3764791488647	10.3764791488647	9.57828903198242	9.57828903198242	9.57828903198242	0.798190712928772	0	0.798190712928772	0.798190712928772	1.59638142585754	1.59638142585754	1.59638142585754	1.59638142585754	1.59638142585754	1.59638142585754	1.59638142585754	1.59638142585754	1.59638142585754	1.59638142585754	2.39457225799561	2.39457225799561	2.39457225799561	1.59638142585754	1.59638142585754	1.59638142585754	1.59638142585754	2.39457225799561	2.39457225799561	2.39457225799561	2.39457225799561	2.39457225799561	0.798190712928772	0	0	0	0	0	0	0	0	0	0	0	0
chrVII	1065501	1065662	+	1.59638142585754	1.59638142585754	1.59638142585754	0.798190712928772	0.798190712928772	0.798190712928772	0.798190712928772	0.798190712928772	0.798190712928772	0.798190712928772	0.798190712928772	0	0.798190712928772	0.798190712928772	0.798190712928772	0.798190712928772	0.798190712928772	0.798190712928772	0	0	0	0	0	0	0	0	0	0	0	0	0	0	0	0	0	0	0	0	0	0	0	0	0	0	0	0
chrVIII	115534	115641	+	5.58733510971069	5.58733510971069	5.58733510971069	5.58733510971069	5.58733510971069	4.78914451599121	4.78914451599121	4.78914451599121	4.78914451599121	4.78914451599121	4.78914451599121	4.78914451599121	4.78914451599121	5.58733510971069	5.58733510971069	5.58733510971069	5.58733510971069	5.58733510971069	5.58733510971069	5.58733510971069	5.58733510971069	5.58733510971069	5.58733510971069	4.78914451599121	4.78914451599121	4.78914451599121	4.78914451599121	4.78914451599121	4.78914451599121	4.78914451599121	4.78914451599121	4.78914451599121	4.78914451599121	4.78914451599121	4.78914451599121	4.78914451599121	4.78914451599121	3.19276285171509	3.99095368385315	3.99095368385315	3.99095368385315	3.99095368385315	4.78914451599121	4.78914451599121	4.78914451599121	4.78914451599121
chrVIII	170687	170984	+	0	0	0	0	0	0	0	0	0	0	0	0	0	0	0	0	0	0	0	0	0	0	0	0	3.19276285171509	7.18371629714966	7.9819073677063	12.7710514068604	13.569242477417	13.569242477417	13.569242477417	13.569242477417	13.569242477417	13.569242477417	13.569242477417	13.569242477417	13.569242477417	13.569242477417	13.569242477417	13.569242477417	13.569242477417	13.569242477417	13.569242477417	11.972861289978	11.972861289978	9.57828903198242
chrVIII	501295	501621	+	0.798190712928772	0	0	0	0	0	0.798190712928772	0.798190712928772	0.798190712928772	0.798190712928772	0.798190712928772	0	0	0	0	0	0	0	0	0	0	0	0	0	0	0	0	0	0	0	0	0.798190712928772	0.798190712928772	0.798190712928772	1.59638142585754	1.59638142585754	1.59638142585754	1.59638142585754	2.39457225799561	2.39457225799561	2.39457225799561	2.39457225799561	1.59638142585754	1.59638142585754	1.59638142585754	1.59638142585754
chrX	31375	31760	+	2.39457225799561	2.39457225799561	2.39457225799561	3.19276285171509	3.19276285171509	3.19276285171509	3.19276285171509	1.59638142585754	1.59638142585754	1.59638142585754	1.59638142585754	1.59638142585754	1.59638142585754	2.39457225799561	2.39457225799561	2.39457225799561	3.19276285171509	3.19276285171509	3.19276285171509	3.19276285171509	3.19276285171509	3.19276285171509	3.19276285171509	2.39457225799561	2.39457225799561	2.39457225799561	2.39457225799561	2.39457225799561	2.39457225799561	4.78914451599121	4.78914451599121	4.78914451599121	4.78914451599121	4.78914451599121	4.78914451599121	5.58733510971069	5.58733510971069	5.58733510971069	5.58733510971069	3.99095368385315	3.19276285171509	3.19276285171509	2.39457225799561	2.39457225799561	2.39457225799561	2.39457225799561
chrX	109799	110232	+	0	0	0	0	0	0	0	0	0	0	0	0	0.798190712928772	0.798190712928772	1.59638142585754	1.59638142585754	1.59638142585754	1.59638142585754	2.39457225799561	2.39457225799561	2.39457225799561	2.39457225799561	2.39457225799561	2.39457225799561	2.39457225799561	2.39457225799561	1.59638142585754	1.59638142585754	1.59638142585754	0.798190712928772	0.798190712928772	0.798190712928772	0	0	0	0	0	0	0	0	0	0	0	0	0.798190712928772	0.798190712928772
chrX	117933	118487	+	11.972861289978	11.972861289978	11.972861289978	11.1746702194214	11.972861289978	11.972861289978	11.972861289978	11.1746702194214	4.78914451599121	4.78914451599121	4.78914451599121	4.78914451599121	4.78914451599121	3.99095368385315	3.99095368385315	3.99095368385315	3.99095368385315	3.99095368385315	2.39457225799561	2.39457225799561	2.39457225799561	2.39457225799561	2.39457225799561	1.59638142585754	1.59638142585754	1.59638142585754	1.59638142585754	1.59638142585754	1.59638142585754	1.59638142585754	0	0	0	0	0	0	0	0	0	0	0	0	0	0	0.798190712928772	0.798190712928772
chrX	134192	134349	+	16.7620048522949	16.7620048522949	16.7620048522949	16.7620048522949	16.7620048522949	16.7620048522949	16.7620048522949	16.7620048522949	15.9638147354126	16.7620048522949	15.9638147354126	15.9638147354126	4.78914451599121	5.58733510971069	5.58733510971069	5.58733510971069	5.58733510971069	5.58733510971069	5.58733510971069	5.58733510971069	5.58733510971069	5.58733510971069	5.58733510971069	5.58733510971069	5.58733510971069	5.58733510971069	4.78914451599121	4.78914451599121	4.78914451599121	4.78914451599121	4.78914451599121	4.78914451599121	4.78914451599121	2.39457225799561	0.798190712928772	0.798190712928772	0	0	0	0	0	0	0	0	0	0
chrX	155032	155744	+	0	0	0	0	0	0	0	0	0.798190712928772	0.798190712928772	0.798190712928772	0.798190712928772	0.798190712928772	0.798190712928772	0.798190712928772	1.59638142585754	2.39457225799561	3.19276285171509	3.19276285171509	3.19276285171509	2.39457225799561	2.39457225799561	1.59638142585754	1.59638142585754	1.59638142585754	1.59638142585754	1.59638142585754	1.59638142585754	0.798190712928772	0	0.798190712928772	0.798190712928772	0.798190712928772	0.798190712928772	2.39457225799561	3.19276285171509	3.19276285171509	3.19276285171509	3.19276285171509	3.99095368385315	3.99095368385315	3.99095368385315	4.78914451599121	3.99095368385315	3.99095368385315	3.99095368385315
chrX	349376	349948	+	0	0	0	0	0	0	0	0	0	0	0	0	0	0	0	0.798190712928772	0.798190712928772	0.798190712928772	0.798190712928772	0.798190712928772	0.798190712928772	0.798190712928772	0	0.798190712928772	0.798190712928772	0.798190712928772	0.798190712928772	0.798190712928772	0.798190712928772	0.798190712928772	0	0	0	0	1.59638142585754	1.59638142585754	1.59638142585754	1.59638142585754	1.59638142585754	1.59638142585754	1.59638142585754	1.59638142585754	1.59638142585754	1.59638142585754	1.59638142585754	1.59638142585754
chrX	413655	413923	+	0.798190712928772	1.59638142585754	1.59638142585754	2.39457225799561	3.19276285171509	3.19276285171509	3.19276285171509	3.19276285171509	3.19276285171509	3.99095368385315	3.99095368385315	4.78914451599121	3.99095368385315	3.99095368385315	3.99095368385315	3.99095368385315	3.99095368385315	3.19276285171509	3.19276285171509	3.19276285171509	2.39457225799561	1.59638142585754	1.59638142585754	0.798190712928772	0.798190712928772	0.798190712928772	0	0	0	0	0	0	0	0	0	0	0	0	0.798190712928772	0.798190712928772	0.798190712928772	0.798190712928772	0.798190712928772	0.798190712928772	0.798190712928772	0.798190712928772
chrX	458537	458672	+	3.19276285171509	3.19276285171509	3.19276285171509	3.99095368385315	3.99095368385315	3.99095368385315	3.19276285171509	2.39457225799561	1.59638142585754	1.59638142585754	1.59638142585754	1.59638142585754	1.59638142585754	2.39457225799561	2.39457225799561	2.39457225799561	2.39457225799561	2.39457225799561	2.39457225799561	2.39457225799561	2.39457225799561	2.39457225799561	2.39457225799561	0.798190712928772	0.798190712928772	0.798190712928772	0.798190712928772	0.798190712928772	0.798190712928772	0.798190712928772	0.798190712928772	0.798190712928772	0.798190712928772	0.798190712928772	0.798190712928772	0.798190712928772	0.798190712928772	0.798190712928772	0.798190712928772	0.798190712928772	0.798190712928772	0.798190712928772	3.19276285171509	3.19276285171509	3.19276285171509	3.19276285171509
chrX	486520	486691	+	3.19276285171509	3.19276285171509	3.19276285171509	3.19276285171509	3.19276285171509	3.19276285171509	3.19276285171509	3.19276285171509	3.19276285171509	3.19276285171509	3.99095368385315	4.78914451599121	4.78914451599121	4.78914451599121	4.78914451599121	4.78914451599121	5.58733510971069	5.58733510971069	6.38552570343018	6.38552570343018	6.38552570343018	6.38552570343018	7.18371629714966	7.18371629714966	7.18371629714966	7.18371629714966	7.18371629714966	7.18371629714966	7.18371629714966	7.18371629714966	7.18371629714966	7.18371629714966	7.18371629714966	7.18371629714966	7.18371629714966	7.18371629714966	6.38552570343018	6.38552570343018	7.18371629714966	7.18371629714966	7.18371629714966	7.18371629714966	7.18371629714966	7.18371629714966	7.18371629714966	7.18371629714966
chrX	581771	582247	+	0	0	0	0	0	0	0	0	0	0	0	0	0	0	0	0	0	0	0	0.798190712928772	0.798190712928772	0.798190712928772	0.798190712928772	0.798190712928772	0.798190712928772	0.798190712928772	0.798190712928772	0.798190712928772	0.798190712928772	0.798190712928772	0.798190712928772	0.798190712928772	0.798190712928772	0	0	0	0	0	0	0	0	0	0.798190712928772	0.798190712928772	0.798190712928772	1.59638142585754
chrX	604490	604728	+	0	0	0	0	0.798190712928772	0.798190712928772	0.798190712928772	1.59638142585754	1.59638142585754	1.59638142585754	1.59638142585754	1.59638142585754	1.59638142585754	1.59638142585754	0.798190712928772	0.798190712928772	0	0	0	0	0	0	0	0	0	0	0	0	0	0	0	0	0	0	0	0	0	0	0	0	0	0	0	0	0.798190712928772	0.798190712928772
chrX	613242	613501	+	13.569242477417	10.3764791488647	8.78009796142578	7.9819073677063	7.9819073677063	6.38552570343018	6.38552570343018	7.18371629714966	7.18371629714966	7.18371629714966	7.18371629714966	6.38552570343018	6.38552570343018	7.18371629714966	7.18371629714966	7.18371629714966	7.9819073677063	7.9819073677063	7.9819073677063	7.9819073677063	7.9819073677063	7.9819073677063	7.9819073677063	6.38552570343018	6.38552570343018	4.78914451599121	5.58733510971069	3.99095368385315	3.99095368385315	3.99095368385315	3.99095368385315	3.99095368385315	3.99095368385315	3.99095368385315	3.99095368385315	3.99095368385315	3.99095368385315	3.19276285171509	1.59638142585754	1.59638142585754	1.59638142585754	1.59638142585754	1.59638142585754	1.59638142585754	2.39457225799561	3.99095368385315
chrXI	223208	223431	+	0	0	0	0	0	0	0	0	0	0	0	0	0	0	0	0	0	0	0	0	0	0	0	0	0	0	0	0	0.798190712928772	0.798190712928772	0.798190712928772	0.798190712928772	0.798190712928772	0.798190712928772	0.798190712928772	0.798190712928772	0.798190712928772	0.798190712928772	0.798190712928772	0.798190712928772	0.798190712928772	0	0	0	0	0
chrXI	246094	246278	+	5.58733510971069	5.58733510971069	4.78914451599121	4.78914451599121	4.78914451599121	4.78914451599121	4.78914451599121	3.99095368385315	3.99095368385315	3.99095368385315	3.99095368385315	3.99095368385315	3.99095368385315	3.99095368385315	3.99095368385315	3.99095368385315	1.59638142585754	1.59638142585754	3.19276285171509	3.19276285171509	3.19276285171509	3.19276285171509	3.19276285171509	3.19276285171509	3.99095368385315	4.78914451599121	4.78914451599121	4.78914451599121	3.99095368385315	2.39457225799561	2.39457225799561	2.39457225799561	1.59638142585754	1.59638142585754	1.59638142585754	0	0	0.798190712928772	0.798190712928772	0.798190712928772	0.798190712928772	0.798190712928772	0.798190712928772	0.798190712928772	0.798190712928772	0
chrXI	328125	329042	+	1.59638142585754	1.59638142585754	1.59638142585754	1.59638142585754	1.59638142585754	1.59638142585754	2.39457225799561	2.39457225799561	2.39457225799561	2.39457225799561	1.59638142585754	0.798190712928772	0	0	0	0	0	0	0.798190712928772	0.798190712928772	0.798190712928772	0.798190712928772	0.798190712928772	0.798190712928772	0.798190712928772	0.798190712928772	0.798190712928772	0	0	0	0	0	0	0	0	0	0	0	0	0	0	0.798190712928772	0.798190712928772	0.798190712928772	0.798190712928772	0.798190712928772
chrXI	335280	335590	+	6.38552570343018	7.18371629714966	7.18371629714966	7.18371629714966	7.18371629714966	7.18371629714966	7.18371629714966	7.18371629714966	7.18371629714966	7.18371629714966	7.18371629714966	7.18371629714966	7.18371629714966	6.38552570343018	6.38552570343018	6.38552570343018	6.38552570343018	6.38552570343018	6.38552570343018	6.38552570343018	6.38552570343018	7.18371629714966	7.9819073677063	7.9819073677063	7.9819073677063	7.18371629714966	8.78009796142578	7.9819073677063	9.57828903198242	10.3764791488647	10.3764791488647	10.3764791488647	9.57828903198242	10.3764791488647	11.1746702194214	11.972861289978	11.972861289978	12.7710514068604	13.569242477417	12.7710514068604	12.7710514068604	10.3764791488647	8.78009796142578	8.78009796142578	7.9819073677063	6.38552570343018
chrXI	454857	455091	+	0	0	0	0	0	0	0	0	0	0	0	0	0	0	0	0	0	0	0	0	0	0.798190712928772	3.99095368385315	3.99095368385315	3.99095368385315	3.99095368385315	3.99095368385315	3.99095368385315	3.99095368385315	3.99095368385315	3.99095368385315	3.19276285171509	3.19276285171509	2.39457225799561	2.39457225799561	2.39457225799561	3.19276285171509	3.19276285171509	3.19276285171509	3.19276285171509	3.19276285171509	3.19276285171509	3.19276285171509	3.19276285171509	3.99095368385315	3.99095368385315
chrXI	476087	476328	+	7.18371629714966	7.18371629714966	7.18371629714966	7.18371629714966	7.9819073677063	8.78009796142578	7.9819073677063	6.38552570343018	4.78914451599121	4.78914451599121	5.58733510971069	5.58733510971069	5.58733510971069	4.78914451599121	4.78914451599121	4.78914451599121	1.59638142585754	1.59638142585754	2.39457225799561	3.19276285171509	3.99095368385315	5.58733510971069	7.9819073677063	7.9819073677063	7.9819073677063	7.9819073677063	7.9819073677063	7.9819073677063	7.18371629714966	7.9819073677063	7.18371629714966	6.38552570343018	3.99095368385315	3.19276285171509	3.19276285171509	1.59638142585754	1.59638142585754	1.59638142585754	1.59638142585754	0.798190712928772	0.798190712928772	0.798190712928772	0.798190712928772	0.798190712928772	0.798190712928772	0.798190712928772
chrXI	489878	490080	+	0	0	0	0	0	0	0	0	0	0	0	0	0	0	0	0	0	0	0	0	0	0	0	0	0	0	0	0	0	0	0	0	1.59638142585754	1.59638142585754	1.59638142585754	1.59638142585754	1.59638142585754	1.59638142585754	1.59638142585754	1.59638142585754	1.59638142585754	2.39457225799561	3.99095368385315	3.99095368385315	3.99095368385315	3.99095368385315
chrXI	604419	604508	+	5.58733510971069	5.58733510971069	5.58733510971069	4.78914451599121	4.78914451599121	3.99095368385315	3.99095368385315	3.99095368385315	4.78914451599121	5.58733510971069	5.58733510971069	3.99095368385315	3.99095368385315	3.99095368385315	3.99095368385315	3.99095368385315	3.99095368385315	3.99095368385315	3.99095368385315	3.99095368385315	3.99095368385315	3.99095368385315	3.99095368385315	3.99095368385315	3.99095368385315	3.99095368385315	3.99095368385315	3.99095368385315	3.99095368385315	3.99095368385315	3.99095368385315	3.99095368385315	3.99095368385315	4.78914451599121	4.78914451599121	4.78914451599121	3.19276285171509	2.39457225799561	1.59638142585754	1.59638142585754	1.59638142585754	1.59638142585754	1.59638142585754	1.59638142585754	1.59638142585754	1.59638142585754
chrXII	97795	98034	+	2.39457225799561	1.59638142585754	1.59638142585754	3.19276285171509	3.99095368385315	3.99095368385315	3.99095368385315	7.18371629714966	7.18371629714966	7.18371629714966	7.18371629714966	7.18371629714966	7.18371629714966	5.58733510971069	3.99095368385315	3.19276285171509	3.19276285171509	3.19276285171509	3.19276285171509	3.19276285171509	3.19276285171509	3.19276285171509	3.19276285171509	3.19276285171509	3.99095368385315	3.99095368385315	4.78914451599121	4.78914451599121	4.78914451599121	4.78914451599121	4.78914451599121	4.78914451599121	4.78914451599121	4.78914451599121	4.78914451599121	4.78914451599121	4.78914451599121	4.78914451599121	6.38552570343018	6.38552570343018	5.58733510971069	5.58733510971069	4.78914451599121	4.78914451599121	4.78914451599121	5.58733510971069
chrXII	109233	109532	+	0	0	0.798190712928772	0.798190712928772	0.798190712928772	0.798190712928772	0.798190712928772	1.59638142585754	1.59638142585754	1.59638142585754	1.59638142585754	1.59638142585754	1.59638142585754	1.59638142585754	0.798190712928772	0.798190712928772	0.798190712928772	0.798190712928772	0.798190712928772	1.59638142585754	0.798190712928772	0.798190712928772	0.798190712928772	0.798190712928772	0.798190712928772	0.798190712928772	0.798190712928772	0.798190712928772	0.798190712928772	0.798190712928772	0.798190712928772	0.798190712928772	1.59638142585754	0.798190712928772	0.798190712928772	0.798190712928772	0.798190712928772	0.798190712928772	0.798190712928772	0.798190712928772	0	0	0	0	0	0
chrXII	196781	197107	+	0	0	0	0	0	0	0	0	0	0	0	0	0	0	0	0	0	0	0	0	0	0	0	0	0	0	0	0	0	0	0	0	0	0	0.798190712928772	0.798190712928772	0.798190712928772	0.798190712928772	0.798190712928772	0.798190712928772	0.798190712928772	0.798190712928772	0.798190712928772	0	0	0
chrXII	248757	249185	+	5.58733510971069	5.58733510971069	5.58733510971069	5.58733510971069	3.99095368385315	4.78914451599121	5.58733510971069	5.58733510971069	5.58733510971069	4.78914451599121	4.78914451599121	4.78914451599121	4.78914451599121	4.78914451599121	4.78914451599121	4.78914451599121	3.99095368385315	3.99095368385315	1.59638142585754	1.59638142585754	0.798190712928772	0.798190712928772	0.798190712928772	0.798190712928772	0.798190712928772	0	0	0	0	0	0	0	0	0	0	0	0	0	0	0	0.798190712928772	0.798190712928772	0.798190712928772	0.798190712928772	0.798190712928772	0.798190712928772
chrXII	415741	416162	+	4.78914451599121	4.78914451599121	1.59638142585754	1.59638142585754	1.59638142585754	0.798190712928772	1.59638142585754	2.39457225799561	2.39457225799561	2.39457225799561	2.39457225799561	3.19276285171509	3.19276285171509	3.19276285171509	3.19276285171509	3.99095368385315	6.38552570343018	6.38552570343018	5.58733510971069	5.58733510971069	6.38552570343018	6.38552570343018	6.38552570343018	6.38552570343018	6.38552570343018	6.38552570343018	4.78914451599121	4.78914451599121	4.78914451599121	4.78914451599121	4.78914451599121	6.38552570343018	7.18371629714966	7.18371629714966	7.9819073677063	7.18371629714966	7.18371629714966	7.18371629714966	7.18371629714966	7.18371629714966	7.18371629714966	6.38552570343018	6.38552570343018	6.38552570343018	6.38552570343018	6.38552570343018
chrXII	541944	542192	+	0	0	0	0.798190712928772	0.798190712928772	0.798190712928772	0.798190712928772	0.798190712928772	0.798190712928772	0.798190712928772	1.59638142585754	1.59638142585754	0.798190712928772	0.798190712928772	0.798190712928772	0.798190712928772	0.798190712928772	1.59638142585754	1.59638142585754	1.59638142585754	2.39457225799561	2.39457225799561	2.39457225799561	2.39457225799561	2.39457225799561	1.59638142585754	2.39457225799561	2.39457225799561	0.798190712928772	0.798190712928772	0.798190712928772	0.798190712928772	0.798190712928772	0.798190712928772	0.798190712928772	0.798190712928772	0.798190712928772	0.798190712928772	0.798190712928772	0.798190712928772	0.798190712928772	0.798190712928772	1.59638142585754	1.59638142585754	2.39457225799561	3.19276285171509
chrXII	721763	721952	+	0	0	0.798190712928772	0.798190712928772	0.798190712928772	0.798190712928772	0.798190712928772	0	0	0	0	0	0	0	0	0	0	0	0	0	0	0	0	0	0	0	0	0	0	0	0	0	0.798190712928772	0.798190712928772	0.798190712928772	0.798190712928772	0.798190712928772	0.798190712928772	0.798190712928772	0.798190712928772	0	0	0	0	0	0
chrXII	738142	738376	+	0.798190712928772	0.798190712928772	0.798190712928772	0.798190712928772	0	0	0	0	0	0	0	0	0.798190712928772	0.798190712928772	0.798190712928772	0.798190712928772	0.798190712928772	0	0	0	0	0	0	0	0	0	0	0	0	0	0	0	0.798190712928772	0.798190712928772	0.798190712928772	0.798190712928772	0.798190712928772	0.798190712928772	0.798190712928772	0.798190712928772	0.798190712928772	0.798190712928772	0.798190712928772	0	0	0
chrXII	839783	840044	+	0	0	0	0	0	0	0	0	0	0	0	0	0	0	0.798190712928772	0.798190712928772	0.798190712928772	0.798190712928772	0	0	0	0	0	0	0	0	0	0	0	0	0	0	0	0	0	0	0	0	0	0	0	0	0	0.798190712928772	0.798190712928772	0.798190712928772
chrXII	906657	906876	+	0	0	0	0	0	0	0	0	0	0	0	0	0	0	0	0	0	0	0	0	0	0	0.798190712928772	0.798190712928772	0.798190712928772	0.798190712928772	0.798190712928772	0.798190712928772	0.798190712928772	0.798190712928772	0.798190712928772	0.798190712928772	0.798190712928772	0	0	0	0.798190712928772	0.798190712928772	0.798190712928772	0.798190712928772	0.798190712928772	0.798190712928772	0.798190712928772	0.798190712928772	0.798190712928772	0.798190712928772
chrXII	1041750	1042205	+	0.798190712928772	0.798190712928772	0.798190712928772	1.59638142585754	1.59638142585754	1.59638142585754	0.798190712928772	0.798190712928772	0.798190712928772	0.798190712928772	0.798190712928772	0.798190712928772	0.798190712928772	0.798190712928772	0.798190712928772	0.798190712928772	0.798190712928772	0.798190712928772	0	0	0	0	0	0	0	0	0	0	0	0	0	0	0	0	0	0.798190712928772	0.798190712928772	0.798190712928772	0.798190712928772	0.798190712928772	0.798190712928772	0.798190712928772	0.798190712928772	1.59638142585754	1.59638142585754	1.59638142585754
chrXIII	14966	15230	+	1.59638142585754	1.59638142585754	0.798190712928772	0.798190712928772	0.798190712928772	0	0	0.798190712928772	0.798190712928772	0.798190712928772	0.798190712928772	0.798190712928772	0.798190712928772	1.59638142585754	1.59638142585754	1.59638142585754	1.59638142585754	0.798190712928772	0.798190712928772	0.798190712928772	0.798190712928772	0	0	0	0	0	0.798190712928772	0.798190712928772	0.798190712928772	0.798190712928772	0.798190712928772	0.798190712928772	1.59638142585754	1.59638142585754	1.59638142585754	3.19276285171509	3.99095368385315	3.19276285171509	3.19276285171509	3.19276285171509	3.19276285171509	3.99095368385315	3.99095368385315	3.99095368385315	3.99095368385315	3.19276285171509
chrXIII	58846	59293	+	0	0	0	0	0	0	0	0	0	0	0	0	0	0	0	0	0	0	0	0	0	0	0.798190712928772	1.59638142585754	1.59638142585754	1.59638142585754	1.59638142585754	2.39457225799561	2.39457225799561	2.39457225799561	2.39457225799561	2.39457225799561	2.39457225799561	1.59638142585754	1.59638142585754	1.59638142585754	1.59638142585754	0.798190712928772	0.798190712928772	0.798190712928772	0.798190712928772	0.798190712928772	0.798190712928772	0.798190712928772	0.798190712928772	0
chrXIII	129739	130222	+	1.59638142585754	2.39457225799561	2.39457225799561	2.39457225799561	2.39457225799561	2.39457225799561	2.39457225799561	2.39457225799561	2.39457225799561	2.39457225799561	1.59638142585754	1.59638142585754	3.19276285171509	3.19276285171509	3.19276285171509	2.39457225799561	2.39457225799561	2.39457225799561	3.19276285171509	3.19276285171509	3.19276285171509	3.19276285171509	0.798190712928772	1.59638142585754	1.59638142585754	1.59638142585754	1.59638142585754	1.59638142585754	0	0	0	0	0	0	0	0	0	0	0	0	0	0	0	0	0	0
chrXIII	204441	204877	+	5.58733510971069	5.58733510971069	5.58733510971069	2.39457225799561	1.59638142585754	0.798190712928772	0.798190712928772	0.798190712928772	0.798190712928772	0.798190712928772	0	0	0	0	0	0	0	0	0	0	0	0	0	0	0	0	0	0	0	0	0	0	0	0	0.798190712928772	0.798190712928772	0.798190712928772	0.798190712928772	0.798190712928772	0.798190712928772	1.59638142585754	2.39457225799561	2.39457225799561	2.39457225799561	2.39457225799561	2.39457225799561
chrXIII	534957	535234	+	0.798190712928772	0.798190712928772	0	0.798190712928772	0.798190712928772	0.798190712928772	0.798190712928772	0.798190712928772	0.798190712928772	1.59638142585754	1.59638142585754	0.798190712928772	0.798190712928772	0.798190712928772	0.798190712928772	0.798190712928772	0.798190712928772	0.798190712928772	0.798190712928772	0.798190712928772	0.798190712928772	0	0	0	0	0	0.798190712928772	1.59638142585754	1.59638142585754	1.59638142585754	1.59638142585754	1.59638142585754	1.59638142585754	1.59638142585754	0.798190712928772	0.798190712928772	0.798190712928772	0	0	0	0	0	0	0	0	0.798190712928772
chrXIII	557480	557584	+	0.798190712928772	0.798190712928772	0	0	0	0	0	0	0	0	0	0.798190712928772	0.798190712928772	0.798190712928772	2.39457225799561	3.19276285171509	3.99095368385315	3.99095368385315	3.99095368385315	3.99095368385315	3.99095368385315	3.99095368385315	3.19276285171509	3.19276285171509	3.19276285171509	3.19276285171509	3.19276285171509	3.19276285171509	3.99095368385315	3.99095368385315	3.99095368385315	3.99095368385315	3.99095368385315	3.19276285171509	3.19276285171509	3.19276285171509	3.19276285171509	3.19276285171509	3.19276285171509	3.19276285171509	3.19276285171509	3.19276285171509	3.19276285171509	3.19276285171509	3.99095368385315	2.39457225799561
chrXIII	814362	814633	+	0.798190712928772	0.798190712928772	0.798190712928772	0.798190712928772	0.798190712928772	0.798190712928772	0.798190712928772	0	0	0	0	1.59638142585754	1.59638142585754	1.59638142585754	1.59638142585754	1.59638142585754	1.59638142585754	1.59638142585754	0	0	0	0	0	0	0	0	0.798190712928772	0.798190712928772	0.798190712928772	0.798190712928772	0.798190712928772	0.798190712928772	0.798190712928772	0.798190712928772	0.798190712928772	0	0	0	0	0	0	0.798190712928772	3.19276285171509	3.99095368385315	3.99095368385315	3.99095368385315
chrXIII	861449	861684	+	2.39457225799561	3.19276285171509	3.99095368385315	4.78914451599121	4.78914451599121	4.78914451599121	4.78914451599121	5.58733510971069	5.58733510971069	4.78914451599121	3.19276285171509	3.19276285171509	3.19276285171509	2.39457225799561	1.59638142585754	1.59638142585754	2.39457225799561	2.39457225799561	1.59638142585754	1.59638142585754	1.59638142585754	1.59638142585754	0.798190712928772	0.798190712928772	0.798190712928772	0.798190712928772	0	0.798190712928772	0.798190712928772	1.59638142585754	1.59638142585754	1.59638142585754	1.59638142585754	1.59638142585754	1.59638142585754	1.59638142585754	1.59638142585754	1.59638142585754	1.59638142585754	2.39457225799561	4.78914451599121	5.58733510971069	4.78914451599121	5.58733510971069	5.58733510971069	5.58733510971069
chrXIII	867535	867593	+	7.18371629714966	7.18371629714966	8.78009796142578	10.3764791488647	11.1746702194214	11.1746702194214	10.3764791488647	7.9819073677063	7.9819073677063	7.9819073677063	7.18371629714966	7.18371629714966	7.9819073677063	12.7710514068604	15.165623664856	15.9638147354126	15.9638147354126	17.5601959228516	17.5601959228516	18.3583869934082	19.1565780639648	19.1565780639648	19.1565780639648	20.7529582977295	20.7529582977295	20.7529582977295	20.7529582977295	20.7529582977295	20.7529582977295	19.9547672271729	19.9547672271729	18.3583869934082	18.3583869934082	18.3583869934082	16.7620048522949	17.5601959228516	17.5601959228516	18.3583869934082	17.5601959228516	17.5601959228516	17.5601959228516	15.9638147354126	15.9638147354126	16.7620048522949	16.7620048522949	16.7620048522949
chrXIV	104249	104637	+	0	0	0	0	0	0.798190712928772	0.798190712928772	1.59638142585754	1.59638142585754	1.59638142585754	1.59638142585754	1.59638142585754	1.59638142585754	1.59638142585754	1.59638142585754	1.59638142585754	1.59638142585754	1.59638142585754	3.19276285171509	3.19276285171509	2.39457225799561	2.39457225799561	2.39457225799561	2.39457225799561	2.39457225799561	2.39457225799561	2.39457225799561	2.39457225799561	2.39457225799561	2.39457225799561	2.39457225799561	1.59638142585754	2.39457225799561	2.39457225799561	2.39457225799561	3.19276285171509	3.19276285171509	3.19276285171509	3.19276285171509	3.19276285171509	3.19276285171509	3.19276285171509	2.39457225799561	2.39457225799561	2.39457225799561	2.39457225799561
chrXIV	145466	145727	+	3.99095368385315	3.99095368385315	4.78914451599121	4.78914451599121	3.19276285171509	2.39457225799561	1.59638142585754	2.39457225799561	3.19276285171509	3.19276285171509	3.19276285171509	3.19276285171509	3.19276285171509	2.39457225799561	1.59638142585754	1.59638142585754	1.59638142585754	0.798190712928772	0.798190712928772	0.798190712928772	0	0	0	0.798190712928772	0.798190712928772	0.798190712928772	0.798190712928772	0.798190712928772	0.798190712928772	0.798190712928772	0.798190712928772	0.798190712928772	0.798190712928772	0.798190712928772	0.798190712928772	0.798190712928772	0.798190712928772	0.798190712928772	0.798190712928772	0.798190712928772	0.798190712928772	0	0	0	0	0
chrXIV	168087	168513	+	0	0	0	0	0	0	0	0	0	0	0	0	0	0.798190712928772	0.798190712928772	0.798190712928772	0.798190712928772	0.798190712928772	0.798190712928772	0.798190712928772	0	0	0	0	0	0	0	0	0	0	0	0	0	0	0	0	0	0	0	0	0	0	0	0	0	0
chrXIV	174914	175232	+	1.59638142585754	0.798190712928772	0.798190712928772	0.798190712928772	0.798190712928772	0.798190712928772	0.798190712928772	0.798190712928772	0.798190712928772	0.798190712928772	0	0	0	0	0	0	0	0	0	0	0	1.59638142585754	1.59638142585754	1.59638142585754	1.59638142585754	1.59638142585754	1.59638142585754	1.59638142585754	1.59638142585754	1.59638142585754	0.798190712928772	0.798190712928772	0.798190712928772	1.59638142585754	1.59638142585754	1.59638142585754	1.59638142585754	1.59638142585754	1.59638142585754	1.59638142585754	1.59638142585754	0.798190712928772	0.798190712928772	0.798190712928772	0	0
chrXIV	234011	234335	+	0	0	0	0	0	0	0	0	0	0	0	0	0	0	0	0	0	0	0	0	0	0	0	0	0	0	0	0	0	0	0	0.798190712928772	2.39457225799561	2.39457225799561	2.39457225799561	2.39457225799561	3.19276285171509	3.19276285171509	3.99095368385315	3.99095368385315	3.19276285171509	3.19276285171509	2.39457225799561	1.59638142585754	0.798190712928772	0.798190712928772
chrXIV	258395	258617	+	0	0	0	0	0	0	0	0	0	0	0	0	0	0	0	0	0	0	0	0	0	0	0	0	0	0	0	0	0	0	0	0	0	0	0	0	0	0	0	0	0	0	0	0	0	0
chrXIV	348759	349094	+	0	0	0	0	0	0	0	0	0	0	0	0	0	0	0	0	0	0	0	0	0	0	0	0.798190712928772	0.798190712928772	0.798190712928772	0.798190712928772	0.798190712928772	0.798190712928772	0.798190712928772	0.798190712928772	0.798190712928772	0.798190712928772	0.798190712928772	0.798190712928772	0.798190712928772	0	0	0.798190712928772	0.798190712928772	0.798190712928772	0.798190712928772	0.798190712928772	0.798190712928772	0.798190712928772	0.798190712928772
chrXIV	381109	381288	+	0	0	0	0	0	0	0	0	0	0	0	0.798190712928772	0.798190712928772	0.798190712928772	0.798190712928772	0.798190712928772	0.798190712928772	0.798190712928772	0.798190712928772	0	0	0	0	0	0	0	0	0	0	0	0	0	0	0	0	0	0	0	0.798190712928772	0.798190712928772	2.39457225799561	2.39457225799561	2.39457225799561	3.99095368385315	3.99095368385315	3.19276285171509
chrXIV	417791	417999	+	0	0	0	0	0	0	0	0	0	0	0.798190712928772	0.798190712928772	1.59638142585754	1.59638142585754	1.59638142585754	1.59638142585754	2.39457225799561	2.39457225799561	2.39457225799561	2.39457225799561	2.39457225799561	2.39457225799561	1.59638142585754	1.59638142585754	1.59638142585754	1.59638142585754	1.59638142585754	1.59638142585754	1.59638142585754	0.798190712928772	0.798190712928772	0.798190712928772	0.798190712928772	0.798190712928772	0.798190712928772	0.798190712928772	2.39457225799561	2.39457225799561	2.39457225799561	3.19276285171509	3.19276285171509	4.78914451599121	4.78914451599121	4.78914451599121	4.78914451599121	3.99095368385315
chrXIV	568377	568586	+	0.798190712928772	0.798190712928772	0.798190712928772	0.798190712928772	0.798190712928772	0.798190712928772	0.798190712928772	0	0	0	0	0	1.59638142585754	1.59638142585754	1.59638142585754	1.59638142585754	1.59638142585754	1.59638142585754	1.59638142585754	1.59638142585754	1.59638142585754	3.19276285171509	3.19276285171509	3.19276285171509	3.19276285171509	3.19276285171509	2.39457225799561	3.99095368385315	5.58733510971069	6.38552570343018	6.38552570343018	6.38552570343018	6.38552570343018	6.38552570343018	6.38552570343018	6.38552570343018	6.38552570343018	5.58733510971069	5.58733510971069	5.58733510971069	5.58733510971069	5.58733510971069	3.99095368385315	3.99095368385315	3.99095368385315	3.99095368385315
chrXV	136248	136631	+	19.1565780639648	19.1565780639648	19.1565780639648	19.1565780639648	19.9547672271729	16.7620048522949	13.569242477417	13.569242477417	12.7710514068604	10.3764791488647	10.3764791488647	10.3764791488647	8.78009796142578	8.78009796142578	8.78009796142578	8.78009796142578	7.9819073677063	7.9819073677063	7.9819073677063	7.9819073677063	7.9819073677063	7.9819073677063	4.78914451599121	4.78914451599121	4.78914451599121	5.58733510971069	6.38552570343018	7.18371629714966	6.38552570343018	6.38552570343018	7.18371629714966	7.9819073677063	12.7710514068604	13.569242477417	14.3674325942993	14.3674325942993	14.3674325942993	13.569242477417	11.972861289978	11.972861289978	12.7710514068604	12.7710514068604	10.3764791488647	8.78009796142578	8.78009796142578	8.78009796142578
chrXV	168317	168438	+	0	0	0	0	0	0	0	0	0	0	0	0	0	0.798190712928772	0.798190712928772	0.798190712928772	0.798190712928772	1.59638142585754	1.59638142585754	0.798190712928772	1.59638142585754	1.59638142585754	1.59638142585754	1.59638142585754	1.59638142585754	0.798190712928772	0.798190712928772	0.798190712928772	0.798190712928772	0.798190712928772	0.798190712928772	0.798190712928772	0.798190712928772	0	0	0	0	0	0	0	0	0	0	0	0	0
chrXV	170281	170556	+	0.798190712928772	0	0	0	0	0	0	0	0	0	0	0	1.59638142585754	1.59638142585754	2.39457225799561	1.59638142585754	0.798190712928772	0.798190712928772	0.798190712928772	0.798190712928772	0.798190712928772	0.798190712928772	0.798190712928772	0.798190712928772	0.798190712928772	0	0	0.798190712928772	0.798190712928772	0.798190712928772	0.798190712928772	0	0	0	0	0	0	0	0	0	0	0	0	0.798190712928772	0.798190712928772	0.798190712928772
chrXV	267830	268062	+	0	0	0	0	0	0	0	0	0	0	0	0	0	0	0	0	0	0	0	0	0	0	0	0	0	0.798190712928772	0.798190712928772	1.59638142585754	1.59638142585754	1.59638142585754	1.59638142585754	1.59638142585754	1.59638142585754	1.59638142585754	1.59638142585754	0.798190712928772	0.798190712928772	0.798190712928772	0.798190712928772	0.798190712928772	1.59638142585754	1.59638142585754	0.798190712928772	0.798190712928772	0.798190712928772	0.798190712928772
chrXV	335339	335815	+	0.798190712928772	1.59638142585754	1.59638142585754	0.798190712928772	0.798190712928772	0.798190712928772	1.59638142585754	1.59638142585754	1.59638142585754	1.59638142585754	1.59638142585754	1.59638142585754	1.59638142585754	0.798190712928772	0	0.798190712928772	0.798190712928772	0.798190712928772	0.798190712928772	1.59638142585754	1.59638142585754	1.59638142585754	1.59638142585754	0.798190712928772	0.798190712928772	0.798190712928772	0.798190712928772	0.798190712928772	0.798190712928772	0.798190712928772	0.798190712928772	0	0	0	0	0	0	0	0	1.59638142585754	1.59638142585754	1.59638142585754	3.99095368385315	4.78914451599121	5.58733510971069	5.58733510971069
chrXV	421891	422075	+	1.59638142585754	1.59638142585754	1.59638142585754	0.798190712928772	0.798190712928772	0.798190712928772	0.798190712928772	0.798190712928772	0	0	0	0	0	0	0	0	0	0	0	0	0	0	0	0	0	0	0	0	0	0	0	0	0	0	0	0	0	0	0	0	0	0	0	0	0	0
chrXV	458176	458534	+	0.798190712928772	0.798190712928772	0.798190712928772	0.798190712928772	0.798190712928772	0.798190712928772	0	0	0	0	0	0	0	0	0	0.798190712928772	0.798190712928772	0.798190712928772	0.798190712928772	0.798190712928772	0.798190712928772	0.798190712928772	0.798190712928772	0.798190712928772	0.798190712928772	0.798190712928772	0.798190712928772	0.798190712928772	0.798190712928772	0.798190712928772	1.59638142585754	0.798190712928772	0.798190712928772	0.798190712928772	0.798190712928772	0.798190712928772	0.798190712928772	0.798190712928772	0.798190712928772	0.798190712928772	0.798190712928772	0.798190712928772	0.798190712928772	0.798190712928772	0.798190712928772	0.798190712928772
chrXV	462612	463007	+	0	0	0	0	0	0	0	0	0.798190712928772	0.798190712928772	0.798190712928772	0.798190712928772	0.798190712928772	0.798190712928772	0.798190712928772	0	0	0	0.798190712928772	0.798190712928772	0.798190712928772	0.798190712928772	0.798190712928772	0.798190712928772	0.798190712928772	0.798190712928772	0	0	0	0	0	0	0	0	0	0	0.798190712928772	0.798190712928772	0.798190712928772	0.798190712928772	0.798190712928772	0.798190712928772	0.798190712928772	0.798190712928772	0.798190712928772	0.798190712928772
chrXV	553161	553545	+	0	0	0	0	0	0	0	0	0	0	0.798190712928772	0.798190712928772	0.798190712928772	0.798190712928772	0.798190712928772	0.798190712928772	0.798190712928772	0	0	0.798190712928772	0.798190712928772	0.798190712928772	0.798190712928772	0	0	0	0	0	0	0	0	0	0	0	0	0	0	0	0	0	0	0	0	0	0	0
chrXV	605300	605550	+	0.798190712928772	1.59638142585754	1.59638142585754	1.59638142585754	1.59638142585754	1.59638142585754	0.798190712928772	0.798190712928772	0.798190712928772	0.798190712928772	0.798190712928772	0.798190712928772	0.798190712928772	0.798190712928772	0.798190712928772	0.798190712928772	0.798190712928772	0.798190712928772	0.798190712928772	0.798190712928772	0.798190712928772	0.798190712928772	0.798190712928772	0.798190712928772	0.798190712928772	0.798190712928772	0.798190712928772	0.798190712928772	0.798190712928772	1.59638142585754	1.59638142585754	1.59638142585754	1.59638142585754	1.59638142585754	1.59638142585754	1.59638142585754	2.39457225799561	2.39457225799561	3.19276285171509	3.19276285171509	2.39457225799561	3.19276285171509	3.99095368385315	3.99095368385315	3.99095368385315	3.19276285171509
chrXV	995064	995852	+	0.798190712928772	1.59638142585754	1.59638142585754	1.59638142585754	1.59638142585754	1.59638142585754	1.59638142585754	1.59638142585754	1.59638142585754	0	0	0	0	0	0	0	0	0	0	0	0	0	0	0.798190712928772	0.798190712928772	0.798190712928772	1.59638142585754	1.59638142585754	2.39457225799561	2.39457225799561	2.39457225799561	2.39457225799561	2.39457225799561	1.59638142585754	1.59638142585754	3.19276285171509	3.19276285171509	3.19276285171509	3.19276285171509	3.99095368385315	3.99095368385315	2.39457225799561	2.39457225799561	1.59638142585754	0	0
chrXV	1001073	1001210	+	3.99095368385315	4.78914451599121	4.78914451599121	5.58733510971069	7.18371629714966	6.38552570343018	6.38552570343018	6.38552570343018	6.38552570343018	6.38552570343018	6.38552570343018	6.38552570343018	6.38552570343018	4.78914451599121	4.78914451599121	4.78914451599121	4.78914451599121	3.99095368385315	3.99095368385315	3.99095368385315	3.99095368385315	3.99095368385315	3.99095368385315	3.99095368385315	3.19276285171509	3.19276285171509	3.19276285171509	2.39457225799561	1.59638142585754	1.59638142585754	2.39457225799561	2.39457225799561	2.39457225799561	2.39457225799561	0.798190712928772	0.798190712928772	0.798190712928772	0.798190712928772	1.59638142585754	2.39457225799561	2.39457225799561	2.39457225799561	2.39457225799561	2.39457225799561	0.798190712928772	0.798190712928772
chrXV	1030541	1031735	+	1.59638142585754	1.59638142585754	1.59638142585754	2.39457225799561	2.39457225799561	1.59638142585754	1.59638142585754	1.59638142585754	1.59638142585754	1.59638142585754	1.59638142585754	1.59638142585754	0.798190712928772	0.798190712928772	0.798190712928772	0.798190712928772	0.798190712928772	0.798190712928772	0.798190712928772	0.798190712928772	0.798190712928772	0.798190712928772	0.798190712928772	0.798190712928772	0.798190712928772	0.798190712928772	1.59638142585754	1.59638142585754	1.59638142585754	1.59638142585754	1.59638142585754	1.59638142585754	0.798190712928772	0.798190712928772	0.798190712928772	0.798190712928772	0.798190712928772	0.798190712928772	0	0	0	0	0	0	0.798190712928772	1.59638142585754
chrXVI	76695	77165	+	0.798190712928772	1.59638142585754	1.59638142585754	1.59638142585754	0.798190712928772	0.798190712928772	0.798190712928772	1.59638142585754	1.59638142585754	2.39457225799561	2.39457225799561	2.39457225799561	2.39457225799561	1.59638142585754	1.59638142585754	2.39457225799561	1.59638142585754	1.59638142585754	0.798190712928772	0.798190712928772	0.798190712928772	0.798190712928772	0	0	0	0	0	0	2.39457225799561	4.78914451599121	5.58733510971069	7.18371629714966	7.18371629714966	7.18371629714966	7.18371629714966	7.18371629714966	7.18371629714966	7.18371629714966	7.18371629714966	6.38552570343018	6.38552570343018	0.798190712928772	0.798190712928772	0	0	0.798190712928772
chrXVI	169705	170152	+	0	0	0	0	0	0	0	0	0	0	0	0	0.798190712928772	0.798190712928772	0.798190712928772	0.798190712928772	0.798190712928772	0.798190712928772	1.59638142585754	2.39457225799561	2.39457225799561	2.39457225799561	3.99095368385315	3.99095368385315	4.78914451599121	4.78914451599121	4.78914451599121	4.78914451599121	4.78914451599121	4.78914451599121	6.38552570343018	6.38552570343018	4.78914451599121	4.78914451599121	4.78914451599121	3.99095368385315	2.39457225799561	3.19276285171509	3.19276285171509	2.39457225799561	2.39457225799561	2.39457225799561	2.39457225799561	3.19276285171509	3.19276285171509	3.19276285171509
chrXVI	215384	215645	+	0	0	0	0.798190712928772	0.798190712928772	0.798190712928772	0.798190712928772	0.798190712928772	1.59638142585754	1.59638142585754	1.59638142585754	0.798190712928772	0.798190712928772	0.798190712928772	0.798190712928772	0.798190712928772	0	0	0	0	0	0.798190712928772	0.798190712928772	0.798190712928772	0.798190712928772	0.798190712928772	0	0	0	0	0	0	0	0	0	0	0	2.39457225799561	2.39457225799561	2.39457225799561	2.39457225799561	2.39457225799561	2.39457225799561	2.39457225799561	2.39457225799561	2.39457225799561
chrXVI	226038	226171	+	0.798190712928772	0.798190712928772	0.798190712928772	0.798190712928772	1.59638142585754	0.798190712928772	0.798190712928772	0.798190712928772	0.798190712928772	0.798190712928772	1.59638142585754	1.59638142585754	0.798190712928772	0.798190712928772	0.798190712928772	0	0	0	0	0	0	0	0	0	0	0	0	0	0	0	0	0	0	0	0	0	0	0	0	0	0	0	0	0	0	0
chrXVI	454109	454329	+	2.39457225799561	2.39457225799561	3.19276285171509	2.39457225799561	2.39457225799561	2.39457225799561	2.39457225799561	2.39457225799561	3.19276285171509	5.58733510971069	6.38552570343018	6.38552570343018	6.38552570343018	7.18371629714966	6.38552570343018	7.18371629714966	7.18371629714966	7.18371629714966	7.18371629714966	7.18371629714966	4.78914451599121	5.58733510971069	5.58733510971069	5.58733510971069	5.58733510971069	4.78914451599121	4.78914451599121	4.78914451599121	4.78914451599121	4.78914451599121	4.78914451599121	4.78914451599121	3.99095368385315	3.99095368385315	2.39457225799561	3.19276285171509	3.19276285171509	3.19276285171509	4.78914451599121	5.58733510971069	6.38552570343018	7.18371629714966	7.18371629714966	7.18371629714966	7.9819073677063	7.9819073677063
chrXVI	475175	475629	+	0	0	0	0	0	0	0	0	1.59638142585754	3.19276285171509	4.78914451599121	4.78914451599121	6.38552570343018	7.9819073677063	10.3764791488647	11.1746702194214	11.1746702194214	11.1746702194214	9.57828903198242	9.57828903198242	8.78009796142578	7.9819073677063	7.9819073677063	7.9819073677063	7.9819073677063	8.78009796142578	8.78009796142578	8.78009796142578	7.9819073677063	5.58733510971069	3.19276285171509	1.59638142585754	1.59638142585754	0.798190712928772	0.798190712928772	0.798190712928772	0.798190712928772	0.798190712928772	0.798190712928772	0.798190712928772	0.798190712928772	0.798190712928772	0.798190712928772	0	0	0
chrXVI	565273	565454	+	0.798190712928772	0.798190712928772	0.798190712928772	0	0	0	0	0	0.798190712928772	0.798190712928772	0.798190712928772	0.798190712928772	1.59638142585754	1.59638142585754	1.59638142585754	1.59638142585754	1.59638142585754	2.39457225799561	2.39457225799561	2.39457225799561	2.39457225799561	1.59638142585754	1.59638142585754	0.798190712928772	0	0	0	0	0	0	0	0	0	0	0	0	0	0	0	0	0	0	0	0	0	0
chrXVI	675906	676033	+	34.3222007751465	34.3222007751465	33.5240097045898	33.5240097045898	33.5240097045898	33.5240097045898	32.7258186340332	32.7258186340332	32.7258186340332	32.7258186340332	32.7258186340332	30.3312473297119	30.3312473297119	29.5330562591553	18.3583869934082	11.972861289978	7.18371629714966	2.39457225799561	2.39457225799561	1.59638142585754	1.59638142585754	1.59638142585754	1.59638142585754	1.59638142585754	0.798190712928772	0.798190712928772	0.798190712928772	0.798190712928772	0.798190712928772	0.798190712928772	0.798190712928772	0	0	0	0	0	0	0.798190712928772	0.798190712928772	0.798190712928772	0.798190712928772	1.59638142585754	3.19276285171509	3.19276285171509	3.19276285171509	3.19276285171509
chrXVI	939166	939474	+	0	0	0	0	0	0	0	0	0	0	0	0	0	0	0	0	0	0	0	0	0	0.798190712928772	0.798190712928772	0.798190712928772	0.798190712928772	0.798190712928772	0.798190712928772	0.798190712928772	0.798190712928772	0.798190712928772	0.798190712928772	0.798190712928772	0.798190712928772	0.798190712928772	1.59638142585754	1.59638142585754	1.59638142585754	1.59638142585754	1.59638142585754	1.59638142585754	1.59638142585754	1.59638142585754	3.99095368385315	3.99095368385315	3.19276285171509	3.19276285171509
chrI	10969	11183	-	0	0	0	0	0	0	0	0	0	0	0	0	0.798190712928772	0.798190712928772	0.798190712928772	0.798190712928772	0.798190712928772	0.798190712928772	0.798190712928772	0	0	0	0	0	0	0	0	0	0	0	0	0	0	0	0	0	1.59638142585754	2.39457225799561	3.19276285171509	3.19276285171509	3.99095368385315	3.99095368385315	3.99095368385315	3.99095368385315	3.19276285171509	2.39457225799561
chrI	36255	36368	-	0	0	0	0	0.798190712928772	1.59638142585754	1.59638142585754	1.59638142585754	1.59638142585754	3.19276285171509	2.39457225799561	2.39457225799561	2.39457225799561	2.39457225799561	2.39457225799561	1.59638142585754	0.798190712928772	0.798190712928772	0.798190712928772	0.798190712928772	0	0	0	0	0	0	0	0	0	0	0	0	0	0	0	0	0	0	0	0	0	0	0	0	0	0
chrI	151628	152074	-	0	0	0	0	0	0	0	0	0	0	0	0	0	0	0	0	0	0	0	0	0	0	0	0	0	0	0	0.798190712928772	0.798190712928772	1.59638142585754	2.39457225799561	3.19276285171509	3.19276285171509	3.19276285171509	3.19276285171509	3.99095368385315	3.99095368385315	3.99095368385315	3.19276285171509	3.19276285171509	0.798190712928772	1.59638142585754	1.59638142585754	3.99095368385315	12.7710514068604	14.3674325942993
chrII	340920	341239	-	3.19276285171509	3.19276285171509	3.19276285171509	3.19276285171509	3.19276285171509	3.19276285171509	3.19276285171509	3.19276285171509	3.19276285171509	3.19276285171509	3.19276285171509	3.19276285171509	3.19276285171509	3.19276285171509	3.19276285171509	3.19276285171509	3.19276285171509	3.99095368385315	3.99095368385315	3.99095368385315	3.99095368385315	3.99095368385315	4.78914451599121	4.78914451599121	4.78914451599121	4.78914451599121	3.99095368385315	3.99095368385315	3.99095368385315	3.99095368385315	3.99095368385315	3.99095368385315	3.99095368385315	3.99095368385315	3.99095368385315	3.99095368385315	3.99095368385315	3.99095368385315	3.99095368385315	3.99095368385315	3.99095368385315	3.99095368385315	3.99095368385315	7.18371629714966	7.18371629714966	7.18371629714966
chrII	408004	408473	-	0	0	0	0	0	0	0	0	0	0	0	0	0	0	0	0	0	0	0	0	2.39457225799561	3.19276285171509	3.19276285171509	5.58733510971069	7.9819073677063	11.1746702194214	11.972861289978	12.7710514068604	13.569242477417	13.569242477417	13.569242477417	13.569242477417	13.569242477417	12.7710514068604	10.3764791488647	8.78009796142578	7.9819073677063	6.38552570343018	3.19276285171509	3.19276285171509	1.59638142585754	1.59638142585754	0.798190712928772	0.798190712928772	0	0
chrII	539547	539752	-	11.972861289978	12.7710514068604	12.7710514068604	12.7710514068604	13.569242477417	14.3674325942993	17.5601959228516	19.1565780639648	19.1565780639648	19.1565780639648	19.1565780639648	19.9547672271729	20.7529582977295	21.5511493682861	16.7620048522949	17.5601959228516	17.5601959228516	17.5601959228516	16.7620048522949	14.3674325942993	11.972861289978	11.972861289978	11.972861289978	9.57828903198242	9.57828903198242	8.78009796142578	8.78009796142578	7.18371629714966	7.18371629714966	7.18371629714966	7.18371629714966	7.18371629714966	7.18371629714966	5.58733510971069	5.58733510971069	6.38552570343018	5.58733510971069	4.78914451599121	4.78914451599121	4.78914451599121	4.78914451599121	4.78914451599121	4.78914451599121	3.99095368385315	2.39457225799561	1.59638142585754
chrII	549309	549529	-	0	0	0.798190712928772	0.798190712928772	0.798190712928772	1.59638142585754	1.59638142585754	1.59638142585754	1.59638142585754	1.59638142585754	1.59638142585754	1.59638142585754	0.798190712928772	0.798190712928772	0.798190712928772	0.798190712928772	0	0	0	0	0	0.798190712928772	0.798190712928772	0.798190712928772	0.798190712928772	0.798190712928772	0.798190712928772	0.798190712928772	0.798190712928772	0.798190712928772	0.798190712928772	0.798190712928772	0.798190712928772	0	0	0	0	0	0	0	0	0	0	0	0	0
chrIII	238061	238713	-	0	0	0	0	0	0	0	0	0	0	0	0	0	0	0	0	0	0	0	0	0	0	0	0	0	0	0.798190712928772	0.798190712928772	2.39457225799561	3.19276285171509	3.99095368385315	3.99095368385315	3.99095368385315	3.99095368385315	3.99095368385315	3.99095368385315	3.19276285171509	3.19276285171509	3.19276285171509	1.59638142585754	1.59638142585754	0.798190712928772	0	1.59638142585754	1.59638142585754	3.19276285171509
chrIV	31829	32071	-	0	0.798190712928772	0.798190712928772	0.798190712928772	0.798190712928772	0.798190712928772	0.798190712928772	0.798190712928772	0.798190712928772	0.798190712928772	0.798190712928772	0.798190712928772	0.798190712928772	0.798190712928772	0	0	0	0	0	0	0	0	0	0	0	0	0	0	0	0	0	0	0.798190712928772	0.798190712928772	0.798190712928772	1.59638142585754	1.59638142585754	1.59638142585754	0.798190712928772	0.798190712928772	0.798190712928772	0	0.798190712928772	0.798190712928772	1.59638142585754	6.38552570343018
chrIV	115275	115967	-	15.9638147354126	24.7439117431641	31.1294384002686	33.5240097045898	34.3222007751465	35.1203918457031	35.1203918457031	35.1203918457031	35.9185829162598	35.1203918457031	35.1203918457031	32.7258186340332	11.972861289978	10.3764791488647	7.18371629714966	7.18371629714966	5.58733510971069	6.38552570343018	6.38552570343018	6.38552570343018	6.38552570343018	6.38552570343018	6.38552570343018	7.18371629714966	7.18371629714966	7.18371629714966	7.18371629714966	7.18371629714966	7.18371629714966	6.38552570343018	6.38552570343018	5.58733510971069	5.58733510971069	5.58733510971069	3.19276285171509	3.99095368385315	4.78914451599121	5.58733510971069	5.58733510971069	5.58733510971069	5.58733510971069	5.58733510971069	5.58733510971069	5.58733510971069	5.58733510971069	5.58733510971069
chrIV	132444	132704	-	4.78914451599121	4.78914451599121	4.78914451599121	5.58733510971069	5.58733510971069	5.58733510971069	4.78914451599121	4.78914451599121	4.78914451599121	3.99095368385315	6.38552570343018	6.38552570343018	6.38552570343018	6.38552570343018	6.38552570343018	6.38552570343018	6.38552570343018	6.38552570343018	5.58733510971069	4.78914451599121	3.19276285171509	3.99095368385315	3.99095368385315	4.78914451599121	5.58733510971069	6.38552570343018	6.38552570343018	6.38552570343018	6.38552570343018	6.38552570343018	6.38552570343018	7.18371629714966	7.18371629714966	7.9819073677063	7.9819073677063	7.18371629714966	7.18371629714966	7.18371629714966	7.18371629714966	6.38552570343018	4.78914451599121	4.78914451599121	4.78914451599121	4.78914451599121	4.78914451599121	4.78914451599121
chrIV	139160	139355	-	0	0	0	0	0	0	0	0	0	0	0	0	0	0	0	0	0	0.798190712928772	0.798190712928772	0.798190712928772	0.798190712928772	0.798190712928772	0.798190712928772	0.798190712928772	0.798190712928772	0.798190712928772	0.798190712928772	0.798190712928772	0	0	0	0	0	0	0	0	0	0	0	0	0	0	0	0	0	0
chrIV	215551	215720	-	3.19276285171509	4.78914451599121	4.78914451599121	5.58733510971069	5.58733510971069	5.58733510971069	5.58733510971069	4.78914451599121	5.58733510971069	5.58733510971069	4.78914451599121	4.78914451599121	3.19276285171509	3.19276285171509	3.19276285171509	3.19276285171509	3.99095368385315	2.39457225799561	2.39457225799561	1.59638142585754	1.59638142585754	1.59638142585754	1.59638142585754	1.59638142585754	2.39457225799561	2.39457225799561	2.39457225799561	2.39457225799561	2.39457225799561	3.19276285171509	3.99095368385315	4.78914451599121	4.78914451599121	4.78914451599121	4.78914451599121	4.78914451599121	3.99095368385315	3.99095368385315	3.99095368385315	4.78914451599121	4.78914451599121	4.78914451599121	4.78914451599121	4.78914451599121	4.78914451599121	3.99095368385315
chrIV	247785	248020	-	0.798190712928772	0.798190712928772	0.798190712928772	0.798190712928772	0.798190712928772	0.798190712928772	0	0	0	0	0	0	0	0	0	0	0	0	0	0.798190712928772	0.798190712928772	0.798190712928772	0.798190712928772	1.59638142585754	1.59638142585754	1.59638142585754	1.59638142585754	1.59638142585754	1.59638142585754	1.59638142585754	1.59638142585754	1.59638142585754	1.59638142585754	0.798190712928772	0	0	0	0	0	0	0	0	0	0	0	0.798190712928772
chrIV	304119	304856	-	5.58733510971069	5.58733510971069	5.58733510971069	5.58733510971069	5.58733510971069	6.38552570343018	6.38552570343018	6.38552570343018	6.38552570343018	6.38552570343018	5.58733510971069	6.38552570343018	6.38552570343018	4.78914451599121	4.78914451599121	4.78914451599121	4.78914451599121	4.78914451599121	4.78914451599121	5.58733510971069	6.38552570343018	5.58733510971069	5.58733510971069	5.58733510971069	5.58733510971069	4.78914451599121	4.78914451599121	4.78914451599121	4.78914451599121	3.99095368385315	4.78914451599121	4.78914451599121	4.78914451599121	3.99095368385315	3.99095368385315	3.99095368385315	3.99095368385315	3.99095368385315	3.99095368385315	3.19276285171509	3.19276285171509	3.19276285171509	3.19276285171509	3.19276285171509	3.19276285171509	3.19276285171509
chrIV	345245	345451	-	3.19276285171509	3.19276285171509	3.19276285171509	3.19276285171509	3.19276285171509	3.19276285171509	3.19276285171509	3.19276285171509	3.19276285171509	3.19276285171509	2.39457225799561	2.39457225799561	1.59638142585754	1.59638142585754	0	0	0	0	0	0	0	0	0	0	0	0	0	0	0	0	0.798190712928772	0.798190712928772	0.798190712928772	1.59638142585754	1.59638142585754	1.59638142585754	1.59638142585754	1.59638142585754	1.59638142585754	1.59638142585754	1.59638142585754	1.59638142585754	1.59638142585754	1.59638142585754	0.798190712928772	0.798190712928772
chrIV	352357	352627	-	2.39457225799561	1.59638142585754	2.39457225799561	2.39457225799561	1.59638142585754	0.798190712928772	0.798190712928772	0	0	0	0	0	0	0	0	0	0	0	0	0	0	0	0	0	0	0	0	0	0	0	0	0	0	0	0	0	0	0.798190712928772	1.59638142585754	1.59638142585754	1.59638142585754	2.39457225799561	3.19276285171509	3.19276285171509	3.19276285171509	3.19276285171509
chrIV	414403	414792	-	7.9819073677063	7.9819073677063	9.57828903198242	9.57828903198242	9.57828903198242	10.3764791488647	7.9819073677063	9.57828903198242	9.57828903198242	9.57828903198242	9.57828903198242	7.9819073677063	7.9819073677063	7.18371629714966	7.18371629714966	7.18371629714966	7.18371629714966	4.78914451599121	4.78914451599121	4.78914451599121	3.99095368385315	4.78914451599121	4.78914451599121	4.78914451599121	4.78914451599121	6.38552570343018	5.58733510971069	5.58733510971069	6.38552570343018	6.38552570343018	6.38552570343018	4.78914451599121	4.78914451599121	4.78914451599121	4.78914451599121	4.78914451599121	4.78914451599121	4.78914451599121	4.78914451599121	4.78914451599121	4.78914451599121	4.78914451599121	4.78914451599121	4.78914451599121	5.58733510971069	5.58733510971069
chrIV	428508	428727	-	2.39457225799561	1.59638142585754	1.59638142585754	0.798190712928772	0.798190712928772	0.798190712928772	1.59638142585754	1.59638142585754	1.59638142585754	1.59638142585754	0.798190712928772	0.798190712928772	0.798190712928772	0.798190712928772	0.798190712928772	0.798190712928772	0.798190712928772	0.798190712928772	0.798190712928772	0.798190712928772	0.798190712928772	1.59638142585754	1.59638142585754	1.59638142585754	0.798190712928772	0.798190712928772	0.798190712928772	0	0	0	0	0	0	0	0	0	0	0	0	0	0	0	0	0	0	0
chrIV	562582	562875	-	3.19276285171509	3.19276285171509	3.19276285171509	3.19276285171509	3.19276285171509	3.19276285171509	3.19276285171509	3.19276285171509	3.99095368385315	3.99095368385315	3.99095368385315	3.99095368385315	4.78914451599121	5.58733510971069	6.38552570343018	6.38552570343018	7.18371629714966	7.18371629714966	7.18371629714966	6.38552570343018	5.58733510971069	5.58733510971069	4.78914451599121	4.78914451599121	4.78914451599121	4.78914451599121	4.78914451599121	4.78914451599121	3.19276285171509	3.19276285171509	3.19276285171509	3.19276285171509	3.19276285171509	3.19276285171509	3.19276285171509	3.19276285171509	3.19276285171509	3.19276285171509	2.39457225799561	2.39457225799561	0.798190712928772	0.798190712928772	0.798190712928772	1.59638142585754	0.798190712928772	0.798190712928772
chrIV	578655	579132	-	0.798190712928772	0.798190712928772	0.798190712928772	0.798190712928772	0.798190712928772	0.798190712928772	0	0	0	0	0	0	0	0	0.798190712928772	1.59638142585754	2.39457225799561	3.19276285171509	3.99095368385315	4.78914451599121	5.58733510971069	5.58733510971069	6.38552570343018	6.38552570343018	6.38552570343018	6.38552570343018	4.78914451599121	4.78914451599121	2.39457225799561	2.39457225799561	1.59638142585754	0	0	0	0	0	0	0	0	0	0	0	0	0	0	0
chrIV	630030	630691	-	0.798190712928772	0.798190712928772	1.59638142585754	1.59638142585754	1.59638142585754	1.59638142585754	1.59638142585754	1.59638142585754	1.59638142585754	1.59638142585754	1.59638142585754	1.59638142585754	0.798190712928772	0.798190712928772	0.798190712928772	0	0	0	0	0	0	0	0	0	0	0	0	0	0	0	0	0	0	0	0	0	0	0	0	0	0	0	0	0.798190712928772	0.798190712928772	0.798190712928772
chrIV	687413	687899	-	0.798190712928772	0.798190712928772	0.798190712928772	0.798190712928772	0.798190712928772	0	0	0	0	0	0	0	0	0	0	0	0	0	0	0	0	0	0	0	0	0	0	0	0	0	0	0.798190712928772	0.798190712928772	0.798190712928772	0.798190712928772	0.798190712928772	0.798190712928772	0	0	0	0	0	0.798190712928772	0.798190712928772	0.798190712928772	0.798190712928772
chrIV	690312	690488	-	1.59638142585754	1.59638142585754	0.798190712928772	0.798190712928772	0.798190712928772	0.798190712928772	0.798190712928772	0	0	0.798190712928772	0.798190712928772	0.798190712928772	0.798190712928772	0.798190712928772	0.798190712928772	0.798190712928772	0.798190712928772	0.798190712928772	0.798190712928772	0.798190712928772	0.798190712928772	0.798190712928772	0.798190712928772	0.798190712928772	0.798190712928772	1.59638142585754	0.798190712928772	0.798190712928772	0.798190712928772	0.798190712928772	0.798190712928772	0.798190712928772	0.798190712928772	0.798190712928772	0.798190712928772	0	0	0	0	0	0	0	0	0	0	0
chrIV	704053	704205	-	0	0	0	0	0	0	0	0	1.59638142585754	2.39457225799561	2.39457225799561	3.19276285171509	3.19276285171509	3.19276285171509	3.99095368385315	3.99095368385315	3.99095368385315	3.99095368385315	3.99095368385315	2.39457225799561	1.59638142585754	1.59638142585754	0.798190712928772	0.798190712928772	2.39457225799561	2.39457225799561	1.59638142585754	1.59638142585754	1.59638142585754	1.59638142585754	1.59638142585754	2.39457225799561	3.19276285171509	3.19276285171509	3.99095368385315	3.99095368385315	2.39457225799561	1.59638142585754	3.19276285171509	3.19276285171509	2.39457225799561	1.59638142585754	0.798190712928772	0	0	0
chrIV	751135	751377	-	0	0.798190712928772	0.798190712928772	0.798190712928772	0.798190712928772	0.798190712928772	1.59638142585754	1.59638142585754	1.59638142585754	0.798190712928772	0.798190712928772	0.798190712928772	0.798190712928772	0.798190712928772	0.798190712928772	0.798190712928772	0	0	0	0.798190712928772	1.59638142585754	1.59638142585754	1.59638142585754	1.59638142585754	1.59638142585754	1.59638142585754	1.59638142585754	1.59638142585754	1.59638142585754	1.59638142585754	0	0	0	0	0	0	0	0	0	0	0	0	0	0	0	0
chrIV	769915	770189	-	0	0	0	0.798190712928772	1.59638142585754	1.59638142585754	1.59638142585754	1.59638142585754	1.59638142585754	1.59638142585754	1.59638142585754	1.59638142585754	1.59638142585754	1.59638142585754	1.59638142585754	1.59638142585754	1.59638142585754	0.798190712928772	0.798190712928772	0.798190712928772	0.798190712928772	0	0	0	0.798190712928772	0.798190712928772	0.798190712928772	0.798190712928772	0.798190712928772	0.798190712928772	0.798190712928772	0.798190712928772	1.59638142585754	1.59638142585754	1.59638142585754	1.59638142585754	1.59638142585754	0.798190712928772	1.59638142585754	0.798190712928772	0.798190712928772	0.798190712928772	0.798190712928772	0.798190712928772	1.59638142585754	1.59638142585754
chrIV	784505	784676	-	0	0	0.798190712928772	0.798190712928772	0.798190712928772	0.798190712928772	0.798190712928772	0.798190712928772	0.798190712928772	0.798190712928772	0.798190712928772	1.59638142585754	0.798190712928772	0.798190712928772	0.798190712928772	0.798190712928772	0.798190712928772	0.798190712928772	0.798190712928772	1.59638142585754	1.59638142585754	1.59638142585754	1.59638142585754	1.59638142585754	1.59638142585754	0	0	0.798190712928772	0.798190712928772	1.59638142585754	1.59638142585754	2.39457225799561	2.39457225799561	2.39457225799561	2.39457225799561	1.59638142585754	1.59638142585754	1.59638142585754	0.798190712928772	0.798190712928772	0.798190712928772	1.59638142585754	1.59638142585754	0	0	0
chrIV	892184	892443	-	7.18371629714966	8.78009796142578	9.57828903198242	11.1746702194214	11.972861289978	12.7710514068604	12.7710514068604	12.7710514068604	14.3674325942993	15.165623664856	15.165623664856	15.165623664856	14.3674325942993	12.7710514068604	13.569242477417	9.57828903198242	4.78914451599121	4.78914451599121	4.78914451599121	3.19276285171509	2.39457225799561	2.39457225799561	1.59638142585754	1.59638142585754	1.59638142585754	1.59638142585754	1.59638142585754	0.798190712928772	0.798190712928772	0.798190712928772	0.798190712928772	0.798190712928772	0.798190712928772	0.798190712928772	0.798190712928772	0.798190712928772	0	0	0	0	0	0	0	0	0	0
chrIV	1004547	1005337	-	0	0	0	0.798190712928772	0.798190712928772	0.798190712928772	0.798190712928772	0	0	0	0	0	0	0	0	0	0	0	0	0.798190712928772	0.798190712928772	0.798190712928772	0.798190712928772	0.798190712928772	0.798190712928772	0.798190712928772	0.798190712928772	0.798190712928772	0.798190712928772	0.798190712928772	0.798190712928772	0	0	0	0	0	0	0	0	0	0	0.798190712928772	0.798190712928772	0.798190712928772	0.798190712928772	0.798190712928772
chrIV	1020154	1020401	-	2.39457225799561	2.39457225799561	2.39457225799561	2.39457225799561	2.39457225799561	1.59638142585754	0	0	0	0	0	0	0	0	0	0.798190712928772	0.798190712928772	0.798190712928772	0.798190712928772	0.798190712928772	0.798190712928772	0.798190712928772	0.798190712928772	0.798190712928772	0.798190712928772	1.59638142585754	1.59638142585754	1.59638142585754	1.59638142585754	1.59638142585754	1.59638142585754	0.798190712928772	0.798190712928772	0.798190712928772	0.798190712928772	0.798190712928772	0.798190712928772	0	0	0	0	0	0	0	0	0
chrIV	1036824	1037003	-	0	0	0	0	0	0	0	0	0	0	0	0	0	0.798190712928772	1.59638142585754	1.59638142585754	1.59638142585754	1.59638142585754	1.59638142585754	1.59638142585754	1.59638142585754	1.59638142585754	1.59638142585754	1.59638142585754	1.59638142585754	1.59638142585754	0.798190712928772	0	0	0	0	0	0	0	0	0	0.798190712928772	0.798190712928772	0.798190712928772	0.798190712928772	0.798190712928772	0.798190712928772	3.99095368385315	4.78914451599121	5.58733510971069	5.58733510971069
chrIV	1145830	1146089	-	0	0	0	0	0	0.798190712928772	0.798190712928772	0.798190712928772	1.59638142585754	1.59638142585754	2.39457225799561	2.39457225799561	3.19276285171509	3.19276285171509	3.19276285171509	2.39457225799561	3.19276285171509	3.19276285171509	3.99095368385315	4.78914451599121	4.78914451599121	3.19276285171509	3.19276285171509	3.19276285171509	1.59638142585754	1.59638142585754	1.59638142585754	0.798190712928772	0.798190712928772	0	0	0	0	0	0	0	0	0	0	0	0	0	0	0	0	0
chrIV	1166252	1166439	-	8.78009796142578	6.38552570343018	6.38552570343018	3.19276285171509	3.19276285171509	3.19276285171509	2.39457225799561	0.798190712928772	0.798190712928772	0	0	0	0	0	0	0	0	0	0	0	0	0	0	0	0	0	0	1.59638142585754	1.59638142585754	1.59638142585754	1.59638142585754	1.59638142585754	1.59638142585754	1.59638142585754	1.59638142585754	1.59638142585754	1.59638142585754	0.798190712928772	0	0	0	0	0	0	0	0
chrIV	1269444	1269705	-	0	0	0	0	0.798190712928772	0.798190712928772	0.798190712928772	0.798190712928772	0.798190712928772	0.798190712928772	0	0	0	0	0	0	0	0	0	0	0	0	0	0	0	0	0	0	0	0	0	0	0	0	0.798190712928772	0.798190712928772	0.798190712928772	1.59638142585754	1.59638142585754	1.59638142585754	1.59638142585754	1.59638142585754	1.59638142585754	1.59638142585754	1.59638142585754	1.59638142585754
chrIV	1300555	1300993	-	0	0	0	0	0	0	0	0	0	0	0	0	0.798190712928772	0.798190712928772	0.798190712928772	0.798190712928772	0.798190712928772	0.798190712928772	0.798190712928772	0.798190712928772	0.798190712928772	0.798190712928772	0.798190712928772	0.798190712928772	0.798190712928772	0.798190712928772	0.798190712928772	0	0	0	0	0	0	0	0	0.798190712928772	0.798190712928772	0.798190712928772	0.798190712928772	0.798190712928772	1.59638142585754	2.39457225799561	2.39457225799561	2.39457225799561	2.39457225799561	2.39457225799561
chrIV	1384177	1384710	-	0.798190712928772	0.798190712928772	0	0	1.59638142585754	3.19276285171509	3.19276285171509	3.19276285171509	3.19276285171509	3.19276285171509	3.19276285171509	3.19276285171509	3.19276285171509	3.19276285171509	3.19276285171509	3.19276285171509	3.19276285171509	3.19276285171509	3.19276285171509	3.99095368385315	3.99095368385315	3.99095368385315	3.99095368385315	3.99095368385315	7.9819073677063	7.9819073677063	7.9819073677063	7.9819073677063	7.9819073677063	7.9819073677063	7.18371629714966	7.18371629714966	7.18371629714966	6.38552570343018	6.38552570343018	6.38552570343018	6.38552570343018	7.18371629714966	7.9819073677063	7.9819073677063	7.9819073677063	7.9819073677063	7.9819073677063	7.9819073677063	7.9819073677063	7.9819073677063
chrIV	1436507	1436708	-	0	0	0	0	0	0	0	0	0	0	0	0	0	0.798190712928772	0.798190712928772	1.59638142585754	1.59638142585754	1.59638142585754	1.59638142585754	1.59638142585754	1.59638142585754	1.59638142585754	1.59638142585754	1.59638142585754	1.59638142585754	0.798190712928772	0.798190712928772	0.798190712928772	0	0	0	0	0	0.798190712928772	0.798190712928772	0.798190712928772	0.798190712928772	0.798190712928772	0	0	0	0	0	0	0	0
chrIX	45744	45923	-	0.798190712928772	0.798190712928772	0.798190712928772	0	0	0	0	0	0	0	0	0	0	0	0	0	0	0	0	0	0	0	0	0	0	0	0	0	0	0	0	0	0	0	0	0	0	0	0	0	0	0	0	0	0	0
chrIX	135514	136003	-	26.3402938842773	15.165623664856	14.3674325942993	13.569242477417	15.165623664856	15.165623664856	15.165623664856	14.3674325942993	13.569242477417	13.569242477417	7.18371629714966	7.18371629714966	7.9819073677063	7.9819073677063	7.9819073677063	7.18371629714966	5.58733510971069	5.58733510971069	4.78914451599121	4.78914451599121	4.78914451599121	4.78914451599121	4.78914451599121	3.99095368385315	4.78914451599121	5.58733510971069	5.58733510971069	5.58733510971069	4.78914451599121	4.78914451599121	4.78914451599121	4.78914451599121	4.78914451599121	4.78914451599121	4.78914451599121	4.78914451599121	4.78914451599121	4.78914451599121	4.78914451599121	4.78914451599121	3.99095368385315	3.99095368385315	3.99095368385315	4.78914451599121	4.78914451599121	4.78914451599121
chrIX	259707	259952	-	12.7710514068604	17.5601959228516	17.5601959228516	17.5601959228516	17.5601959228516	16.7620048522949	14.3674325942993	14.3674325942993	13.569242477417	13.569242477417	12.7710514068604	12.7710514068604	9.57828903198242	7.9819073677063	4.78914451599121	3.19276285171509	1.59638142585754	1.59638142585754	0.798190712928772	0.798190712928772	0	0	0	0	0.798190712928772	0.798190712928772	0.798190712928772	0.798190712928772	0.798190712928772	0.798190712928772	0.798190712928772	0.798190712928772	0.798190712928772	0.798190712928772	0.798190712928772	0.798190712928772	0.798190712928772	0.798190712928772	0.798190712928772	0.798190712928772	0.798190712928772	0.798190712928772	0.798190712928772	0.798190712928772	0.798190712928772	0.798190712928772
chrIX	382048	382139	-	0.798190712928772	0	0	0	0	0	0	0	0	0.798190712928772	0.798190712928772	0.798190712928772	0.798190712928772	0.798190712928772	0.798190712928772	0.798190712928772	0.798190712928772	0.798190712928772	0.798190712928772	0.798190712928772	0.798190712928772	0	0	0	0	0	0	0	0	0	0	0	0	0	0	0	0.798190712928772	0.798190712928772	0.798190712928772	0.798190712928772	0.798190712928772	0.798190712928772	0.798190712928772	1.59638142585754	1.59638142585754	1.59638142585754
chrV	178263	178590	-	1.59638142585754	1.59638142585754	3.19276285171509	3.99095368385315	4.78914451599121	4.78914451599121	4.78914451599121	3.99095368385315	3.19276285171509	1.59638142585754	0	0	0	0	0	0	0	0	0	0	0.798190712928772	0.798190712928772	0.798190712928772	1.59638142585754	1.59638142585754	1.59638142585754	0.798190712928772	1.59638142585754	1.59638142585754	1.59638142585754	1.59638142585754	1.59638142585754	1.59638142585754	0.798190712928772	0.798190712928772	0.798190712928772	0	0	0	0	0	0	0	0	0	0
chrV	272104	272291	-	0	0	0	0	0	0	0	0	0	0	0	0	0	0	0	0	0	0	0	0.798190712928772	0.798190712928772	0.798190712928772	0.798190712928772	0.798190712928772	1.59638142585754	1.59638142585754	1.59638142585754	2.39457225799561	3.19276285171509	3.19276285171509	3.19276285171509	2.39457225799561	2.39457225799561	2.39457225799561	2.39457225799561	2.39457225799561	2.39457225799561	1.59638142585754	1.59638142585754	1.59638142585754	1.59638142585754	0.798190712928772	0	0	0	0
chrV	294739	294832	-	15.165623664856	15.165623664856	15.9638147354126	16.7620048522949	16.7620048522949	16.7620048522949	16.7620048522949	16.7620048522949	16.7620048522949	15.165623664856	16.7620048522949	17.5601959228516	17.5601959228516	17.5601959228516	17.5601959228516	16.7620048522949	16.7620048522949	17.5601959228516	17.5601959228516	17.5601959228516	17.5601959228516	17.5601959228516	18.3583869934082	18.3583869934082	18.3583869934082	16.7620048522949	16.7620048522949	16.7620048522949	15.9638147354126	15.165623664856	13.569242477417	13.569242477417	13.569242477417	10.3764791488647	8.78009796142578	9.57828903198242	7.9819073677063	7.9819073677063	7.9819073677063	7.9819073677063	7.9819073677063	7.9819073677063	5.58733510971069	1.59638142585754	1.59638142585754	1.59638142585754
chrV	301044	301425	-	2.39457225799561	2.39457225799561	3.99095368385315	5.58733510971069	5.58733510971069	6.38552570343018	7.9819073677063	7.9819073677063	7.9819073677063	7.9819073677063	7.9819073677063	7.18371629714966	7.9819073677063	7.18371629714966	4.78914451599121	4.78914451599121	3.99095368385315	3.99095368385315	3.99095368385315	3.99095368385315	3.99095368385315	3.99095368385315	3.99095368385315	5.58733510971069	6.38552570343018	7.18371629714966	13.569242477417	16.7620048522949	17.5601959228516	19.9547672271729	19.9547672271729	21.5511493682861	21.5511493682861	22.3493404388428	22.3493404388428	23.1475315093994	24.7439117431641	25.5421028137207	23.9457225799561	23.1475315093994	19.1565780639648	18.3583869934082	19.1565780639648	19.1565780639648	20.7529582977295	20.7529582977295
chrV	303205	303279	-	2.39457225799561	3.19276285171509	3.19276285171509	3.19276285171509	3.99095368385315	3.99095368385315	3.99095368385315	3.99095368385315	2.39457225799561	2.39457225799561	2.39457225799561	2.39457225799561	2.39457225799561	1.59638142585754	1.59638142585754	0.798190712928772	1.59638142585754	1.59638142585754	1.59638142585754	1.59638142585754	1.59638142585754	1.59638142585754	3.19276285171509	3.19276285171509	3.19276285171509	3.19276285171509	3.19276285171509	3.19276285171509	2.39457225799561	2.39457225799561	3.99095368385315	7.18371629714966	7.9819073677063	7.9819073677063	7.9819073677063	7.9819073677063	7.9819073677063	7.9819073677063	7.9819073677063	7.9819073677063	7.9819073677063	7.9819073677063	7.9819073677063	7.9819073677063	7.9819073677063	7.9819073677063
chrV	321709	321901	-	0	0	0	0	0	0	0	0	0	0	0	0	0	0	0	0	0	0.798190712928772	0.798190712928772	0.798190712928772	0.798190712928772	0.798190712928772	0.798190712928772	0.798190712928772	0.798190712928772	0.798190712928772	0	0	0	0	0	0.798190712928772	0.798190712928772	0.798190712928772	0.798190712928772	1.59638142585754	2.39457225799561	3.99095368385315	3.99095368385315	4.78914451599121	6.38552570343018	7.18371629714966	7.18371629714966	7.18371629714966	7.18371629714966	6.38552570343018
chrV	416345	416555	-	0	0	0	0	0	0	0	0	0	0	0	0	0	0	0	0	0.798190712928772	1.59638142585754	1.59638142585754	1.59638142585754	0.798190712928772	0.798190712928772	0.798190712928772	0.798190712928772	0.798190712928772	0.798190712928772	0.798190712928772	0.798190712928772	0.798190712928772	0.798190712928772	0.798190712928772	0	0	0	0	0.798190712928772	0.798190712928772	0.798190712928772	0.798190712928772	0.798190712928772	0.798190712928772	0.798190712928772	0.798190712928772	0.798190712928772	1.59638142585754	0.798190712928772
chrV	432733	432860	-	4.78914451599121	4.78914451599121	4.78914451599121	4.78914451599121	4.78914451599121	3.99095368385315	3.19276285171509	3.19276285171509	1.59638142585754	1.59638142585754	1.59638142585754	2.39457225799561	2.39457225799561	2.39457225799561	2.39457225799561	3.19276285171509	3.19276285171509	3.19276285171509	4.78914451599121	4.78914451599121	5.58733510971069	6.38552570343018	5.58733510971069	5.58733510971069	5.58733510971069	4.78914451599121	3.19276285171509	3.19276285171509	2.39457225799561	1.59638142585754	1.59638142585754	1.59638142585754	1.59638142585754	0	0	0	0.798190712928772	0.798190712928772	0.798190712928772	0.798190712928772	0.798190712928772	0.798190712928772	0.798190712928772	0.798190712928772	0.798190712928772	0
chrV	544878	545031	-	0	0	0	0	0	0	0	0	0	0	0	0	0	0	0	0	0	0	0	0	0	0	0	0	0	0	0	0	0	0	0	0	0.798190712928772	0.798190712928772	0.798190712928772	1.59638142585754	1.59638142585754	1.59638142585754	1.59638142585754	1.59638142585754	1.59638142585754	1.59638142585754	0.798190712928772	3.99095368385315	4.78914451599121	5.58733510971069
chrVI	118617	119141	-	0	0	0	0	0	0	0	0	0	0	0	0.798190712928772	0.798190712928772	0.798190712928772	0.798190712928772	0.798190712928772	1.59638142585754	3.99095368385315	4.78914451599121	4.78914451599121	4.78914451599121	4.78914451599121	4.78914451599121	4.78914451599121	3.99095368385315	3.19276285171509	3.19276285171509	2.39457225799561	1.59638142585754	1.59638142585754	1.59638142585754	0.798190712928772	0	0	0	0	0	0	0	0	0	0	0	0	0	0.798190712928772
chrVI	194402	194554	-	0	0	0	0	0	0	0	0	0	0	0	0	0	0	0.798190712928772	0.798190712928772	0.798190712928772	0.798190712928772	0.798190712928772	0.798190712928772	0.798190712928772	0.798190712928772	0.798190712928772	0.798190712928772	0.798190712928772	0.798190712928772	0.798190712928772	0	0	0	0	0	0	0	0	0	0	0	0	0	0	0	0	0	0	0
chrVI	252002	252265	-	0.798190712928772	1.59638142585754	1.59638142585754	2.39457225799561	2.39457225799561	3.19276285171509	3.19276285171509	3.19276285171509	3.19276285171509	3.19276285171509	3.19276285171509	3.19276285171509	3.19276285171509	3.99095368385315	3.99095368385315	3.99095368385315	3.19276285171509	2.39457225799561	2.39457225799561	1.59638142585754	1.59638142585754	0.798190712928772	0.798190712928772	0.798190712928772	0.798190712928772	0	0	0	0	0	0	0	0	0	0	0	0	0	0	0	0.798190712928772	0.798190712928772	0.798190712928772	1.59638142585754	1.59638142585754	1.59638142585754
chrVII	56037	56184	-	1.59638142585754	1.59638142585754	1.59638142585754	3.19276285171509	3.19276285171509	3.19276285171509	4.78914451599121	5.58733510971069	5.58733510971069	5.58733510971069	5.58733510971069	5.58733510971069	5.58733510971069	5.58733510971069	4.78914451599121	4.78914451599121	3.19276285171509	3.19276285171509	3.19276285171509	3.19276285171509	3.19276285171509	3.99095368385315	3.99095368385315	3.99095368385315	3.99095368385315	3.99095368385315	2.39457225799561	0.798190712928772	0.798190712928772	0.798190712928772	0	0	0	1.59638142585754	2.39457225799561	3.19276285171509	5.58733510971069	6.38552570343018	7.18371629714966	7.9819073677063	9.57828903198242	13.569242477417	13.569242477417	13.569242477417	13.569242477417	13.569242477417
chrVII	131173	131303	-	1.59638142585754	1.59638142585754	0	0	0	0	0	0	0	0	0.798190712928772	0.798190712928772	0.798190712928772	0.798190712928772	1.59638142585754	1.59638142585754	1.59638142585754	1.59638142585754	1.59638142585754	1.59638142585754	2.39457225799561	2.39457225799561	2.39457225799561	1.59638142585754	0.798190712928772	0.798190712928772	0.798190712928772	0.798190712928772	0.798190712928772	0.798190712928772	1.59638142585754	1.59638142585754	1.59638142585754	1.59638142585754	2.39457225799561	2.39457225799561	1.59638142585754	1.59638142585754	1.59638142585754	1.59638142585754	1.59638142585754	0.798190712928772	0.798190712928772	0.798190712928772	0	0
chrVII	256371	257279	-	1.59638142585754	1.59638142585754	1.59638142585754	1.59638142585754	1.59638142585754	1.59638142585754	3.99095368385315	3.99095368385315	3.99095368385315	3.99095368385315	3.99095368385315	3.99095368385315	3.99095368385315	3.99095368385315	3.99095368385315	3.99095368385315	3.99095368385315	3.99095368385315	3.99095368385315	2.39457225799561	2.39457225799561	2.39457225799561	2.39457225799561	2.39457225799561	1.59638142585754	2.39457225799561	2.39457225799561	2.39457225799561	0.798190712928772	0.798190712928772	0.798190712928772	0.798190712928772	0.798190712928772	0.798190712928772	0.798190712928772	0.798190712928772	0.798190712928772	0	0	0	0	0	0	0	0.798190712928772	0.798190712928772
chrVII	276884	277086	-	0	0	0	0	0	0	0	0	0	0.798190712928772	0.798190712928772	0.798190712928772	0.798190712928772	0.798190712928772	0.798190712928772	0.798190712928772	0.798190712928772	0.798190712928772	0.798190712928772	0.798190712928772	0	0	0	0	0	0	0	0	0	0	0	0	0	0	0	0	0	0	0	0	0	0	0.798190712928772	0.798190712928772	1.59638142585754	2.39457225799561
chrVII	337360	337639	-	1.59638142585754	0.798190712928772	0	0	0	0	0	0	0.798190712928772	0.798190712928772	0.798190712928772	0.798190712928772	2.39457225799561	2.39457225799561	4.78914451599121	4.78914451599121	5.58733510971069	5.58733510971069	4.78914451599121	4.78914451599121	4.78914451599121	4.78914451599121	3.99095368385315	3.19276285171509	3.19276285171509	2.39457225799561	0.798190712928772	0.798190712928772	0.798190712928772	0.798190712928772	0.798190712928772	0.798190712928772	0.798190712928772	0	0	0	0	0	0	0	0	0	0	0	0	0
chrVII	345438	345759	-	2.39457225799561	2.39457225799561	3.99095368385315	3.99095368385315	3.99095368385315	3.99095368385315	3.99095368385315	4.78914451599121	5.58733510971069	5.58733510971069	5.58733510971069	3.19276285171509	3.19276285171509	0	0	0	0	0	0	0	0.798190712928772	0.798190712928772	0.798190712928772	1.59638142585754	1.59638142585754	1.59638142585754	1.59638142585754	1.59638142585754	0.798190712928772	0.798190712928772	0.798190712928772	0.798190712928772	0.798190712928772	0.798190712928772	0.798190712928772	0	0	0	0	0	0	0	0	0	0	0
chrVII	358171	358369	-	5.58733510971069	6.38552570343018	6.38552570343018	6.38552570343018	9.57828903198242	10.3764791488647	13.569242477417	13.569242477417	15.165623664856	16.7620048522949	16.7620048522949	16.7620048522949	16.7620048522949	14.3674325942993	13.569242477417	9.57828903198242	3.99095368385315	3.99095368385315	3.99095368385315	3.19276285171509	3.19276285171509	3.99095368385315	3.99095368385315	3.99095368385315	3.99095368385315	3.99095368385315	3.99095368385315	3.99095368385315	3.99095368385315	3.99095368385315	3.99095368385315	3.99095368385315	3.99095368385315	3.19276285171509	3.19276285171509	3.19276285171509	0	0	0	0	0	0	0	0	0	0
chrVII	412775	413142	-	3.99095368385315	3.99095368385315	3.19276285171509	3.19276285171509	3.19276285171509	3.19276285171509	2.39457225799561	2.39457225799561	2.39457225799561	3.19276285171509	2.39457225799561	2.39457225799561	2.39457225799561	2.39457225799561	2.39457225799561	2.39457225799561	2.39457225799561	2.39457225799561	2.39457225799561	3.19276285171509	3.19276285171509	3.19276285171509	3.19276285171509	3.19276285171509	4.78914451599121	5.58733510971069	4.78914451599121	3.99095368385315	5.58733510971069	5.58733510971069	5.58733510971069	5.58733510971069	5.58733510971069	5.58733510971069	4.78914451599121	3.99095368385315	3.99095368385315	3.99095368385315	3.19276285171509	2.39457225799561	2.39457225799561	2.39457225799561	2.39457225799561	2.39457225799561	2.39457225799561	2.39457225799561
chrVII	516025	516271	-	3.19276285171509	2.39457225799561	2.39457225799561	1.59638142585754	1.59638142585754	1.59638142585754	1.59638142585754	1.59638142585754	1.59638142585754	1.59638142585754	1.59638142585754	1.59638142585754	1.59638142585754	0	0	0	0	0	0	0	0	0	0	0	0	0.798190712928772	1.59638142585754	1.59638142585754	1.59638142585754	2.39457225799561	2.39457225799561	2.39457225799561	2.39457225799561	2.39457225799561	2.39457225799561	1.59638142585754	1.59638142585754	1.59638142585754	1.59638142585754	0.798190712928772	0	0	0	0	0	0
chrVII	576184	576565	-	7.9819073677063	7.9819073677063	7.9819073677063	7.9819073677063	7.18371629714966	7.18371629714966	7.18371629714966	7.18371629714966	6.38552570343018	6.38552570343018	6.38552570343018	5.58733510971069	4.78914451599121	4.78914451599121	4.78914451599121	4.78914451599121	4.78914451599121	4.78914451599121	4.78914451599121	4.78914451599121	4.78914451599121	4.78914451599121	4.78914451599121	4.78914451599121	7.18371629714966	7.18371629714966	7.18371629714966	5.58733510971069	5.58733510971069	5.58733510971069	5.58733510971069	5.58733510971069	5.58733510971069	5.58733510971069	5.58733510971069	5.58733510971069	5.58733510971069	5.58733510971069	5.58733510971069	5.58733510971069	5.58733510971069	5.58733510971069	5.58733510971069	5.58733510971069	6.38552570343018	6.38552570343018
chrVII	606950	607141	-	1.59638142585754	1.59638142585754	3.19276285171509	3.19276285171509	3.19276285171509	4.78914451599121	4.78914451599121	4.78914451599121	5.58733510971069	5.58733510971069	6.38552570343018	6.38552570343018	5.58733510971069	4.78914451599121	3.99095368385315	2.39457225799561	1.59638142585754	0	0	0	0	0	0	0	0	0	0	0	0	0	0	0	0	0	0.798190712928772	2.39457225799561	2.39457225799561	2.39457225799561	2.39457225799561	2.39457225799561	3.19276285171509	3.99095368385315	3.19276285171509	3.19276285171509	3.19276285171509	3.19276285171509
chrVII	608759	609100	-	0.798190712928772	0.798190712928772	0.798190712928772	0.798190712928772	0.798190712928772	0.798190712928772	0.798190712928772	0.798190712928772	0.798190712928772	0.798190712928772	0.798190712928772	0.798190712928772	2.39457225799561	2.39457225799561	2.39457225799561	4.78914451599121	4.78914451599121	4.78914451599121	4.78914451599121	5.58733510971069	5.58733510971069	5.58733510971069	5.58733510971069	5.58733510971069	5.58733510971069	5.58733510971069	5.58733510971069	5.58733510971069	5.58733510971069	5.58733510971069	5.58733510971069	5.58733510971069	5.58733510971069	4.78914451599121	5.58733510971069	5.58733510971069	5.58733510971069	5.58733510971069	5.58733510971069	5.58733510971069	5.58733510971069	5.58733510971069	7.18371629714966	3.99095368385315	3.99095368385315	3.19276285171509
chrVII	667580	667810	-	2.39457225799561	0.798190712928772	0.798190712928772	0	0	0	0	0	0	0	0	0	0	0	0	0	0.798190712928772	0.798190712928772	0.798190712928772	0.798190712928772	0.798190712928772	0.798190712928772	0	0	0	0	0	0	0	0	0	0	0	0	0	0	0	0	0	0	0	0	0	0	0	0
chrVII	671589	671911	-	1.59638142585754	1.59638142585754	1.59638142585754	1.59638142585754	1.59638142585754	1.59638142585754	1.59638142585754	1.59638142585754	1.59638142585754	1.59638142585754	0.798190712928772	0.798190712928772	0	0	0.798190712928772	1.59638142585754	1.59638142585754	1.59638142585754	1.59638142585754	2.39457225799561	2.39457225799561	2.39457225799561	2.39457225799561	2.39457225799561	2.39457225799561	1.59638142585754	0.798190712928772	0	0	0	0	0	0	0	0	0	0	0	0	0	0	0	0	0	0	0
chrVII	702389	702664	-	2.39457225799561	2.39457225799561	3.19276285171509	3.99095368385315	3.19276285171509	3.19276285171509	3.99095368385315	3.99095368385315	3.99095368385315	3.99095368385315	3.99095368385315	3.19276285171509	3.19276285171509	3.99095368385315	3.99095368385315	3.99095368385315	3.19276285171509	2.39457225799561	1.59638142585754	1.59638142585754	1.59638142585754	0.798190712928772	0.798190712928772	0	0	0	0	0	0	3.19276285171509	5.58733510971069	7.18371629714966	8.78009796142578	11.972861289978	16.7620048522949	21.5511493682861	23.1475315093994	23.9457225799561	24.7439117431641	24.7439117431641	25.5421028137207	25.5421028137207	25.5421028137207	24.7439117431641	24.7439117431641	24.7439117431641
chrVII	739358	739659	-	3.19276285171509	3.19276285171509	3.19276285171509	2.39457225799561	2.39457225799561	2.39457225799561	2.39457225799561	2.39457225799561	2.39457225799561	0.798190712928772	0.798190712928772	0.798190712928772	0.798190712928772	0.798190712928772	0.798190712928772	0.798190712928772	0.798190712928772	0.798190712928772	0.798190712928772	0	0	0	0	0	0	0	0	0	0	0	0	0	0	0	0	0	0	0	0	0	0	0	0	0	0	0
chrVII	746359	746590	-	0	0.798190712928772	1.59638142585754	3.19276285171509	3.99095368385315	4.78914451599121	4.78914451599121	4.78914451599121	5.58733510971069	5.58733510971069	4.78914451599121	4.78914451599121	4.78914451599121	3.99095368385315	2.39457225799561	1.59638142585754	1.59638142585754	0	0	0	0	0	0	0	0	0	0.798190712928772	0.798190712928772	0.798190712928772	0.798190712928772	0.798190712928772	1.59638142585754	1.59638142585754	2.39457225799561	2.39457225799561	2.39457225799561	1.59638142585754	1.59638142585754	1.59638142585754	1.59638142585754	1.59638142585754	0.798190712928772	0.798190712928772	0.798190712928772	0	0
chrVII	760732	761153	-	0.798190712928772	0.798190712928772	0.798190712928772	0.798190712928772	0.798190712928772	0.798190712928772	0.798190712928772	0	0	0	0	0	0	0	0	0	0	0	0	0	0	0.798190712928772	1.59638142585754	1.59638142585754	1.59638142585754	1.59638142585754	1.59638142585754	1.59638142585754	1.59638142585754	1.59638142585754	1.59638142585754	0.798190712928772	0	0	0	0.798190712928772	0.798190712928772	0.798190712928772	0.798190712928772	0.798190712928772	0.798190712928772	0.798190712928772	0.798190712928772	0.798190712928772	0.798190712928772	0
chrVII	762050	762200	-	0	0	0	0	0	0	0	0	0	0	0	0	0	0	0	0	0	0	0	0	0	0	0	0	0.798190712928772	0.798190712928772	0.798190712928772	8.78009796142578	8.78009796142578	9.57828903198242	11.972861289978	11.972861289978	11.972861289978	11.972861289978	11.972861289978	11.972861289978	11.972861289978	11.972861289978	11.972861289978	8.78009796142578	8.78009796142578	3.19276285171509	0.798190712928772	0	0	0
chrVII	801680	801896	-	3.19276285171509	3.19276285171509	2.39457225799561	2.39457225799561	2.39457225799561	2.39457225799561	2.39457225799561	2.39457225799561	2.39457225799561	1.59638142585754	1.59638142585754	0.798190712928772	0	0	0	0	0	0	0	0	0	0	0	0	0	0	0	0	0	0	0	0.798190712928772	0.798190712928772	0.798190712928772	0.798190712928772	0.798190712928772	0.798190712928772	0.798190712928772	1.59638142585754	1.59638142585754	1.59638142585754	1.59638142585754	1.59638142585754	1.59638142585754	1.59638142585754	0
chrVII	974160	974447	-	0.798190712928772	1.59638142585754	1.59638142585754	1.59638142585754	1.59638142585754	1.59638142585754	1.59638142585754	1.59638142585754	2.39457225799561	2.39457225799561	2.39457225799561	2.39457225799561	2.39457225799561	2.39457225799561	2.39457225799561	1.59638142585754	1.59638142585754	1.59638142585754	0.798190712928772	0.798190712928772	0.798190712928772	0.798190712928772	0.798190712928772	0.798190712928772	0.798190712928772	0.798190712928772	0.798190712928772	0.798190712928772	0	0	0	0	0	0	0	0	0	0	0	0	0	0	0	0	0	0
chrVIII	69688	70067	-	1.59638142585754	3.19276285171509	2.39457225799561	2.39457225799561	2.39457225799561	2.39457225799561	2.39457225799561	2.39457225799561	2.39457225799561	2.39457225799561	3.19276285171509	3.19276285171509	1.59638142585754	1.59638142585754	1.59638142585754	0.798190712928772	0.798190712928772	0.798190712928772	0.798190712928772	0.798190712928772	0.798190712928772	0	0	0	0	0	0	0	0	0	0	0	0	0	0	0	0	0	0.798190712928772	0.798190712928772	2.39457225799561	2.39457225799561	3.19276285171509	3.99095368385315	3.99095368385315	3.99095368385315
chrVIII	128704	129284	-	0.798190712928772	0.798190712928772	0.798190712928772	0.798190712928772	0.798190712928772	1.59638142585754	1.59638142585754	2.39457225799561	3.19276285171509	3.19276285171509	2.39457225799561	2.39457225799561	2.39457225799561	1.59638142585754	1.59638142585754	1.59638142585754	1.59638142585754	2.39457225799561	3.19276285171509	3.19276285171509	5.58733510971069	5.58733510971069	5.58733510971069	5.58733510971069	5.58733510971069	5.58733510971069	4.78914451599121	5.58733510971069	5.58733510971069	5.58733510971069	4.78914451599121	5.58733510971069	6.38552570343018	5.58733510971069	5.58733510971069	5.58733510971069	5.58733510971069	5.58733510971069	5.58733510971069	4.78914451599121	4.78914451599121	4.78914451599121	3.99095368385315	3.19276285171509	3.19276285171509	3.19276285171509
chrVIII	208993	209270	-	3.19276285171509	3.19276285171509	3.19276285171509	3.19276285171509	3.19276285171509	3.19276285171509	3.19276285171509	2.39457225799561	2.39457225799561	1.59638142585754	1.59638142585754	0.798190712928772	0.798190712928772	0.798190712928772	0.798190712928772	1.59638142585754	1.59638142585754	3.19276285171509	3.19276285171509	3.19276285171509	3.99095368385315	4.78914451599121	5.58733510971069	5.58733510971069	5.58733510971069	5.58733510971069	4.78914451599121	4.78914451599121	4.78914451599121	3.99095368385315	1.59638142585754	1.59638142585754	1.59638142585754	1.59638142585754	0.798190712928772	0	0	0	0	0	0	0	0	0	0	0.798190712928772
chrVIII	231440	231856	-	1.59638142585754	1.59638142585754	1.59638142585754	1.59638142585754	0.798190712928772	0.798190712928772	0.798190712928772	0.798190712928772	0.798190712928772	0.798190712928772	0	0	0	0	0	0	0	0.798190712928772	0.798190712928772	1.59638142585754	1.59638142585754	1.59638142585754	1.59638142585754	1.59638142585754	1.59638142585754	1.59638142585754	1.59638142585754	1.59638142585754	0.798190712928772	0.798190712928772	0.798190712928772	0.798190712928772	0.798190712928772	0.798190712928772	0.798190712928772	1.59638142585754	2.39457225799561	3.99095368385315	3.99095368385315	3.19276285171509	3.19276285171509	4.78914451599121	6.38552570343018	6.38552570343018	6.38552570343018	6.38552570343018
chrVIII	238347	238883	-	8.78009796142578	8.78009796142578	8.78009796142578	8.78009796142578	7.9819073677063	7.9819073677063	8.78009796142578	8.78009796142578	6.38552570343018	6.38552570343018	6.38552570343018	6.38552570343018	6.38552570343018	6.38552570343018	6.38552570343018	6.38552570343018	6.38552570343018	4.78914451599121	4.78914451599121	4.78914451599121	2.39457225799561	1.59638142585754	2.39457225799561	1.59638142585754	1.59638142585754	1.59638142585754	1.59638142585754	2.39457225799561	2.39457225799561	2.39457225799561	2.39457225799561	2.39457225799561	2.39457225799561	2.39457225799561	2.39457225799561	2.39457225799561	2.39457225799561	2.39457225799561	2.39457225799561	2.39457225799561	2.39457225799561	2.39457225799561	2.39457225799561	3.19276285171509	3.19276285171509	3.19276285171509
chrVIII	273344	273603	-	0	0	0	0	0	0	0	0	0	0	0	0	0	0	0	0	0	0	0	0	0	0	0	0	0	0	0	0	0	0	0	0	0	0	0	0	0	0	0	0	0	0	0	0	0	0
chrVIII	381172	381300	-	17.5601959228516	16.7620048522949	16.7620048522949	16.7620048522949	16.7620048522949	16.7620048522949	15.9638147354126	12.7710514068604	9.57828903198242	8.78009796142578	8.78009796142578	5.58733510971069	5.58733510971069	4.78914451599121	3.19276285171509	3.19276285171509	3.19276285171509	3.19276285171509	3.19276285171509	1.59638142585754	1.59638142585754	2.39457225799561	3.19276285171509	3.19276285171509	3.19276285171509	3.19276285171509	3.99095368385315	3.99095368385315	3.99095368385315	3.99095368385315	3.99095368385315	2.39457225799561	2.39457225799561	2.39457225799561	2.39457225799561	1.59638142585754	1.59638142585754	2.39457225799561	2.39457225799561	2.39457225799561	2.39457225799561	2.39457225799561	2.39457225799561	2.39457225799561	2.39457225799561	2.39457225799561
chrVIII	441726	441910	-	0.798190712928772	0.798190712928772	0	0	0	0	0	0	0	0	0.798190712928772	0.798190712928772	0.798190712928772	0.798190712928772	0.798190712928772	0.798190712928772	0	0	0	0	0	0	0	0	0	0.798190712928772	1.59638142585754	1.59638142585754	1.59638142585754	2.39457225799561	2.39457225799561	3.19276285171509	3.19276285171509	3.19276285171509	3.19276285171509	3.19276285171509	3.19276285171509	4.78914451599121	4.78914451599121	4.78914451599121	3.19276285171509	3.19276285171509	3.19276285171509	3.19276285171509	2.39457225799561	2.39457225799561
chrVIII	450435	450705	-	6.38552570343018	8.78009796142578	10.3764791488647	11.1746702194214	11.972861289978	12.7710514068604	13.569242477417	14.3674325942993	14.3674325942993	14.3674325942993	15.165623664856	13.569242477417	13.569242477417	12.7710514068604	11.972861289978	10.3764791488647	9.57828903198242	4.78914451599121	4.78914451599121	4.78914451599121	4.78914451599121	4.78914451599121	3.99095368385315	3.19276285171509	3.19276285171509	3.19276285171509	3.19276285171509	3.19276285171509	3.99095368385315	3.99095368385315	3.99095368385315	3.99095368385315	3.99095368385315	3.99095368385315	3.99095368385315	3.99095368385315	3.99095368385315	3.99095368385315	3.19276285171509	3.19276285171509	3.19276285171509	3.19276285171509	3.19276285171509	3.19276285171509	3.19276285171509	3.19276285171509
chrVIII	461796	462104	-	0	0	0.798190712928772	0.798190712928772	0.798190712928772	0.798190712928772	0.798190712928772	1.59638142585754	1.59638142585754	2.39457225799561	2.39457225799561	2.39457225799561	2.39457225799561	2.39457225799561	1.59638142585754	0.798190712928772	0	0	0	0	0	0	0	0	0	0	0	0	0	0	0	0	0	0	0.798190712928772	0.798190712928772	0.798190712928772	1.59638142585754	1.59638142585754	2.39457225799561	2.39457225799561	2.39457225799561	2.39457225799561	2.39457225799561	2.39457225799561	2.39457225799561
chrX	63436	63597	-	0	0	0	0	0	0	0	0	0	0	0	0	0	0	0	0	0	0	0	0	0	0	0	0	0	0	0	1.59638142585754	1.59638142585754	3.19276285171509	3.19276285171509	3.19276285171509	3.19276285171509	3.99095368385315	3.99095368385315	4.78914451599121	4.78914451599121	3.99095368385315	3.99095368385315	3.19276285171509	3.19276285171509	2.39457225799561	2.39457225799561	2.39457225799561	2.39457225799561	0.798190712928772
chrX	99257	99430	-	18.3583869934082	18.3583869934082	18.3583869934082	18.3583869934082	16.7620048522949	16.7620048522949	15.165623664856	14.3674325942993	11.1746702194214	5.58733510971069	1.59638142585754	0.798190712928772	0	0	0	0	0	0	0	0	0	0	0	0	0	0	0	0	0	0	0	0	0	0.798190712928772	0.798190712928772	0.798190712928772	0.798190712928772	0.798190712928772	2.39457225799561	3.99095368385315	4.78914451599121	4.78914451599121	4.78914451599121	3.99095368385315	3.99095368385315	3.19276285171509
chrX	119471	119663	-	1.59638142585754	1.59638142585754	1.59638142585754	1.59638142585754	1.59638142585754	1.59638142585754	0.798190712928772	0	0	0	0	0	0	0	0	0	0.798190712928772	0.798190712928772	0.798190712928772	1.59638142585754	1.59638142585754	1.59638142585754	1.59638142585754	1.59638142585754	1.59638142585754	1.59638142585754	1.59638142585754	0.798190712928772	0.798190712928772	0.798190712928772	0.798190712928772	0.798190712928772	0.798190712928772	0	0	0	0	0	0	0.798190712928772	1.59638142585754	1.59638142585754	1.59638142585754	1.59638142585754	2.39457225799561	2.39457225799561
chrX	142802	143031	-	3.99095368385315	3.99095368385315	3.99095368385315	3.19276285171509	3.19276285171509	3.19276285171509	3.19276285171509	3.19276285171509	3.19276285171509	3.19276285171509	3.19276285171509	3.19276285171509	3.19276285171509	3.19276285171509	3.19276285171509	3.19276285171509	3.19276285171509	3.19276285171509	3.19276285171509	3.19276285171509	3.19276285171509	3.99095368385315	3.99095368385315	3.99095368385315	3.99095368385315	3.99095368385315	3.99095368385315	3.99095368385315	3.99095368385315	3.99095368385315	3.99095368385315	3.99095368385315	3.99095368385315	3.99095368385315	3.99095368385315	3.99095368385315	3.99095368385315	3.99095368385315	3.99095368385315	3.19276285171509	3.19276285171509	3.19276285171509	3.19276285171509	3.19276285171509	3.19276285171509	3.19276285171509
chrX	172896	173038	-	0.798190712928772	0.798190712928772	0.798190712928772	0.798190712928772	0.798190712928772	0.798190712928772	0.798190712928772	0	0	0	0	0	0	0	0	0	0	0	0	0	0	0	0	0	0	0	0	0	0	0	0	0	0	0	0	0	0	0	0	0.798190712928772	0.798190712928772	0.798190712928772	0.798190712928772	0.798190712928772	0.798190712928772	0.798190712928772
chrX	280086	280671	-	0	0	0	0	0	0	0	0	0.798190712928772	0.798190712928772	0.798190712928772	0	0	1.59638142585754	1.59638142585754	1.59638142585754	1.59638142585754	1.59638142585754	1.59638142585754	1.59638142585754	1.59638142585754	1.59638142585754	1.59638142585754	1.59638142585754	1.59638142585754	1.59638142585754	2.39457225799561	2.39457225799561	1.59638142585754	1.59638142585754	1.59638142585754	1.59638142585754	1.59638142585754	1.59638142585754	1.59638142585754	1.59638142585754	1.59638142585754	1.59638142585754	1.59638142585754	1.59638142585754	1.59638142585754	1.59638142585754	1.59638142585754	2.39457225799561	3.19276285171509	3.19276285171509
chrX	450500	450693	-	3.99095368385315	1.59638142585754	0.798190712928772	0.798190712928772	0.798190712928772	0.798190712928772	0.798190712928772	0.798190712928772	0.798190712928772	1.59638142585754	1.59638142585754	1.59638142585754	1.59638142585754	1.59638142585754	1.59638142585754	1.59638142585754	0.798190712928772	0.798190712928772	0.798190712928772	0.798190712928772	0.798190712928772	0	0	0	0	0	1.59638142585754	1.59638142585754	1.59638142585754	1.59638142585754	1.59638142585754	2.39457225799561	2.39457225799561	2.39457225799561	2.39457225799561	2.39457225799561	2.39457225799561	2.39457225799561	2.39457225799561	2.39457225799561	2.39457225799561	2.39457225799561	2.39457225799561	1.59638142585754	1.59638142585754	1.59638142585754
chrX	461430	461596	-	11.1746702194214	11.972861289978	12.7710514068604	13.569242477417	13.569242477417	15.9638147354126	15.9638147354126	15.9638147354126	15.9638147354126	16.7620048522949	16.7620048522949	16.7620048522949	17.5601959228516	16.7620048522949	16.7620048522949	13.569242477417	11.972861289978	11.972861289978	11.1746702194214	9.57828903198242	9.57828903198242	9.57828903198242	9.57828903198242	9.57828903198242	9.57828903198242	9.57828903198242	9.57828903198242	9.57828903198242	9.57828903198242	9.57828903198242	9.57828903198242	9.57828903198242	9.57828903198242	9.57828903198242	7.9819073677063	7.18371629714966	7.18371629714966	5.58733510971069	5.58733510971069	5.58733510971069	5.58733510971069	5.58733510971069	5.58733510971069	5.58733510971069	6.38552570343018	6.38552570343018
chrX	529505	529647	-	0	0	0	0	0	0	0	0.798190712928772	0.798190712928772	0.798190712928772	0.798190712928772	0.798190712928772	0.798190712928772	0.798190712928772	0.798190712928772	0.798190712928772	0.798190712928772	0	0.798190712928772	0.798190712928772	0.798190712928772	0.798190712928772	0.798190712928772	0.798190712928772	0.798190712928772	0.798190712928772	0.798190712928772	0.798190712928772	0.798190712928772	0.798190712928772	0.798190712928772	0.798190712928772	0.798190712928772	0.798190712928772	0	0	0	0	0	0	0	0.798190712928772	0.798190712928772	0.798190712928772	0.798190712928772	0.798190712928772
chrX	535101	535759	-	3.99095368385315	3.99095368385315	3.99095368385315	3.99095368385315	3.99095368385315	3.99095368385315	4.78914451599121	3.99095368385315	3.99095368385315	3.19276285171509	3.19276285171509	2.39457225799561	2.39457225799561	1.59638142585754	1.59638142585754	1.59638142585754	1.59638142585754	1.59638142585754	1.59638142585754	1.59638142585754	1.59638142585754	1.59638142585754	1.59638142585754	1.59638142585754	1.59638142585754	1.59638142585754	1.59638142585754	1.59638142585754	1.59638142585754	1.59638142585754	1.59638142585754	1.59638142585754	1.59638142585754	1.59638142585754	1.59638142585754	1.59638142585754	3.19276285171509	3.99095368385315	3.99095368385315	5.58733510971069	5.58733510971069	5.58733510971069	5.58733510971069	5.58733510971069	5.58733510971069	5.58733510971069
chrX	650813	651270	-	0	0	0	0.798190712928772	0.798190712928772	0.798190712928772	0.798190712928772	0.798190712928772	0.798190712928772	1.59638142585754	2.39457225799561	2.39457225799561	2.39457225799561	2.39457225799561	2.39457225799561	2.39457225799561	0.798190712928772	0.798190712928772	0.798190712928772	0.798190712928772	0.798190712928772	0.798190712928772	0.798190712928772	0.798190712928772	0.798190712928772	0	0	0	0	0	0	0	0	0	0	0	0	0	0	0	0	0	0.798190712928772	0.798190712928772	0.798190712928772	0.798190712928772
chrXI	24588	24919	-	1.59638142585754	1.59638142585754	2.39457225799561	2.39457225799561	2.39457225799561	2.39457225799561	2.39457225799561	2.39457225799561	1.59638142585754	0.798190712928772	0.798190712928772	0.798190712928772	0.798190712928772	0.798190712928772	1.59638142585754	1.59638142585754	2.39457225799561	2.39457225799561	2.39457225799561	2.39457225799561	2.39457225799561	2.39457225799561	1.59638142585754	0.798190712928772	0.798190712928772	0.798190712928772	0.798190712928772	0	0	0	0	0	0	0	0	0	0	0	0	0	0	0	0	0	0.798190712928772	0.798190712928772
chrXI	96062	96275	-	0.798190712928772	0.798190712928772	0.798190712928772	0	0	0	0	0	0	1.59638142585754	1.59638142585754	1.59638142585754	1.59638142585754	1.59638142585754	1.59638142585754	1.59638142585754	1.59638142585754	1.59638142585754	1.59638142585754	2.39457225799561	2.39457225799561	1.59638142585754	1.59638142585754	0.798190712928772	0	0	0	0	0	0	0	0	0	0	0	0	0.798190712928772	0.798190712928772	0.798190712928772	0.798190712928772	0.798190712928772	0.798190712928772	0	0.798190712928772	1.59638142585754	1.59638142585754
chrXI	157767	158313	-	4.78914451599121	4.78914451599121	5.58733510971069	4.78914451599121	3.99095368385315	3.99095368385315	3.99095368385315	6.38552570343018	6.38552570343018	6.38552570343018	6.38552570343018	7.18371629714966	7.18371629714966	7.18371629714966	7.18371629714966	6.38552570343018	6.38552570343018	4.78914451599121	3.99095368385315	1.59638142585754	1.59638142585754	1.59638142585754	1.59638142585754	1.59638142585754	1.59638142585754	1.59638142585754	1.59638142585754	0.798190712928772	0.798190712928772	0	0	0	0	0	0	0	0	0	0	0	0	0	0	0	0	0
chrXI	230685	230986	-	0	0	0.798190712928772	0.798190712928772	0.798190712928772	0.798190712928772	0.798190712928772	0.798190712928772	0.798190712928772	0.798190712928772	0.798190712928772	0.798190712928772	0.798190712928772	0.798190712928772	0	0	0	0	0	0	0	0	0	0	0	0	0	0	0	0	0	0	0	0	0	0	0	0	0	0	0	0	0	0	0	0
chrXI	257972	258359	-	2.39457225799561	2.39457225799561	1.59638142585754	1.59638142585754	1.59638142585754	0.798190712928772	0.798190712928772	0	0	0	0	0	0	0.798190712928772	0.798190712928772	0.798190712928772	0.798190712928772	0.798190712928772	0	0	0	0	0.798190712928772	0.798190712928772	0.798190712928772	0.798190712928772	1.59638142585754	1.59638142585754	1.59638142585754	1.59638142585754	0.798190712928772	0.798190712928772	0.798190712928772	0.798190712928772	1.59638142585754	1.59638142585754	0.798190712928772	0.798190712928772	0.798190712928772	0.798190712928772	0	0	0	0	0	0
chrXI	274224	275080	-	0.798190712928772	0.798190712928772	0.798190712928772	0	0	0	0.798190712928772	1.59638142585754	1.59638142585754	1.59638142585754	1.59638142585754	1.59638142585754	1.59638142585754	1.59638142585754	1.59638142585754	1.59638142585754	1.59638142585754	1.59638142585754	1.59638142585754	1.59638142585754	1.59638142585754	0	0	0	0	0	0	0	0	0	0	0.798190712928772	0.798190712928772	0.798190712928772	0.798190712928772	0.798190712928772	1.59638142585754	1.59638142585754	2.39457225799561	2.39457225799561	1.59638142585754	1.59638142585754	1.59638142585754	1.59638142585754	1.59638142585754	1.59638142585754
chrXI	286189	286343	-	0	0	0	0	0	0	0	0	0	0	0	0	0	0	0	0	0	0	0	0.798190712928772	0.798190712928772	0.798190712928772	0.798190712928772	0.798190712928772	0.798190712928772	0.798190712928772	0.798190712928772	0.798190712928772	0.798190712928772	0.798190712928772	1.59638142585754	1.59638142585754	1.59638142585754	1.59638142585754	1.59638142585754	1.59638142585754	1.59638142585754	0.798190712928772	1.59638142585754	0.798190712928772	1.59638142585754	1.59638142585754	1.59638142585754	1.59638142585754	1.59638142585754	1.59638142585754
chrXI	307797	308002	-	9.57828903198242	10.3764791488647	9.57828903198242	5.58733510971069	5.58733510971069	5.58733510971069	5.58733510971069	5.58733510971069	2.39457225799561	2.39457225799561	2.39457225799561	2.39457225799561	2.39457225799561	2.39457225799561	2.39457225799561	0.798190712928772	0.798190712928772	0.798190712928772	0.798190712928772	0.798190712928772	0.798190712928772	0.798190712928772	0.798190712928772	0.798190712928772	0	0	0	0	0	0	0	0	0	0	0.798190712928772	0.798190712928772	1.59638142585754	1.59638142585754	1.59638142585754	1.59638142585754	1.59638142585754	0.798190712928772	0.798190712928772	0.798190712928772	0.798190712928772	0.798190712928772
chrXI	493084	493666	-	1.59638142585754	1.59638142585754	0.798190712928772	0.798190712928772	0.798190712928772	0.798190712928772	0.798190712928772	0.798190712928772	0.798190712928772	0	0	0	0.798190712928772	0.798190712928772	0.798190712928772	0	0	0	0	0	0	0	0	0.798190712928772	1.59638142585754	1.59638142585754	1.59638142585754	1.59638142585754	0.798190712928772	0.798190712928772	0.798190712928772	0.798190712928772	0	0	0	0	0	0	0.798190712928772	0.798190712928772	0.798190712928772	0.798190712928772	0.798190712928772	0	0	0
chrXI	554331	554661	-	0	0.798190712928772	0.798190712928772	2.39457225799561	2.39457225799561	3.19276285171509	3.19276285171509	3.19276285171509	3.19276285171509	3.19276285171509	3.19276285171509	2.39457225799561	3.19276285171509	2.39457225799561	1.59638142585754	1.59638142585754	0.798190712928772	0.798190712928772	0.798190712928772	0.798190712928772	0.798190712928772	0.798190712928772	0.798190712928772	0.798190712928772	0.798190712928772	0.798190712928772	0	0	0	0	0	0	0	0	0	0	0	0	0	0	0	0	0	0	0	0
chrXI	557141	557284	-	11.972861289978	11.972861289978	11.972861289978	11.972861289978	12.7710514068604	12.7710514068604	11.1746702194214	11.1746702194214	9.57828903198242	8.78009796142578	7.9819073677063	7.9819073677063	7.9819073677063	9.57828903198242	9.57828903198242	9.57828903198242	9.57828903198242	9.57828903198242	8.78009796142578	7.18371629714966	6.38552570343018	6.38552570343018	6.38552570343018	6.38552570343018	5.58733510971069	5.58733510971069	5.58733510971069	5.58733510971069	5.58733510971069	5.58733510971069	5.58733510971069	5.58733510971069	5.58733510971069	5.58733510971069	5.58733510971069	5.58733510971069	5.58733510971069	5.58733510971069	5.58733510971069	3.19276285171509	3.19276285171509	3.19276285171509	3.19276285171509	2.39457225799561	2.39457225799561	2.39457225799561
chrXI	582617	583377	-	0	0	0	0	0	0	0	0	0	0	0	0	0	0	0	0	0	0	0	0	0.798190712928772	0.798190712928772	0.798190712928772	0.798190712928772	0.798190712928772	0	0	0	0	0	0	0	0	0	0	0	0	0.798190712928772	0.798190712928772	2.39457225799561	2.39457225799561	2.39457225799561	2.39457225799561	2.39457225799561	3.19276285171509	3.99095368385315
chrXII	115727	116140	-	1.59638142585754	3.19276285171509	3.19276285171509	3.19276285171509	3.99095368385315	3.99095368385315	3.19276285171509	3.99095368385315	3.99095368385315	3.99095368385315	3.99095368385315	3.19276285171509	1.59638142585754	1.59638142585754	1.59638142585754	1.59638142585754	1.59638142585754	1.59638142585754	0.798190712928772	0	0	0	0.798190712928772	0.798190712928772	1.59638142585754	1.59638142585754	2.39457225799561	2.39457225799561	2.39457225799561	1.59638142585754	1.59638142585754	1.59638142585754	1.59638142585754	1.59638142585754	0.798190712928772	0.798190712928772	0.798190712928772	0.798190712928772	0.798190712928772	1.59638142585754	1.59638142585754	2.39457225799561	2.39457225799561	2.39457225799561	2.39457225799561	2.39457225799561
chrXII	264909	265246	-	1.59638142585754	2.39457225799561	2.39457225799561	2.39457225799561	2.39457225799561	2.39457225799561	3.19276285171509	4.78914451599121	4.78914451599121	4.78914451599121	3.99095368385315	3.99095368385315	4.78914451599121	3.99095368385315	3.99095368385315	3.99095368385315	3.19276285171509	3.19276285171509	3.19276285171509	3.19276285171509	3.19276285171509	3.19276285171509	3.19276285171509	0.798190712928772	0	0	0	0	0	0	0	0	0	0	0	0	0	0	0	0.798190712928772	1.59638142585754	1.59638142585754	1.59638142585754	1.59638142585754	1.59638142585754	1.59638142585754
chrXII	399024	399423	-	0.798190712928772	0.798190712928772	0	0	0	0	0	0	0	0.798190712928772	0.798190712928772	0.798190712928772	0.798190712928772	0.798190712928772	0.798190712928772	0.798190712928772	0.798190712928772	0	0	0	0	0	0	0	0.798190712928772	0.798190712928772	0.798190712928772	0.798190712928772	0.798190712928772	0.798190712928772	0.798190712928772	0.798190712928772	0.798190712928772	0.798190712928772	0.798190712928772	0.798190712928772	0.798190712928772	0.798190712928772	0	0	0	0	0	0	0	0
chrXII	436861	437115	-	0	0	0	0	0	0	0	0	0	0	0	0	0	0	0	0	0	0	0	0	0	0	0	0	0	0	0	0	0	0.798190712928772	0.798190712928772	0.798190712928772	0.798190712928772	0.798190712928772	0	0	0	0.798190712928772	0.798190712928772	0.798190712928772	0.798190712928772	0.798190712928772	0	0	0	0
chrXII	505606	505815	-	0	0	0	0	0	0	0	0	0	0	0	0	0	0	0	0	0	0	0	0	0	1.59638142585754	1.59638142585754	1.59638142585754	1.59638142585754	1.59638142585754	1.59638142585754	1.59638142585754	1.59638142585754	1.59638142585754	1.59638142585754	1.59638142585754	1.59638142585754	1.59638142585754	1.59638142585754	1.59638142585754	1.59638142585754	1.59638142585754	1.59638142585754	1.59638142585754	1.59638142585754	1.59638142585754	2.39457225799561	3.19276285171509	3.99095368385315	3.99095368385315
chrXII	543461	543705	-	10.3764791488647	7.9819073677063	7.18371629714966	4.78914451599121	1.59638142585754	1.59638142585754	1.59638142585754	1.59638142585754	1.59638142585754	0.798190712928772	0.798190712928772	0.798190712928772	0.798190712928772	0.798190712928772	0	0	0	0	0	0	0	0	0	0	0	0.798190712928772	0.798190712928772	0.798190712928772	0.798190712928772	0	0	0	0	0	0	0	0	0	0	0	0	0	0	0	0	0
chrXII	633823	634001	-	1.59638142585754	1.59638142585754	1.59638142585754	1.59638142585754	1.59638142585754	1.59638142585754	0.798190712928772	0	0	0	0	0	0	0	0.798190712928772	0.798190712928772	0.798190712928772	0	0	0	0	0	0	0	0.798190712928772	0.798190712928772	0.798190712928772	0.798190712928772	0	0	0	0	0.798190712928772	0.798190712928772	0.798190712928772	0.798190712928772	0	0	0	0	0	0	0	0	0	0
chrXII	657781	658088	-	0.798190712928772	0.798190712928772	0.798190712928772	0.798190712928772	0.798190712928772	0.798190712928772	0	0	0.798190712928772	1.59638142585754	1.59638142585754	1.59638142585754	1.59638142585754	1.59638142585754	1.59638142585754	1.59638142585754	1.59638142585754	1.59638142585754	1.59638142585754	1.59638142585754	1.59638142585754	1.59638142585754	1.59638142585754	1.59638142585754	1.59638142585754	3.19276285171509	3.99095368385315	3.99095368385315	5.58733510971069	7.18371629714966	8.78009796142578	8.78009796142578	8.78009796142578	8.78009796142578	9.57828903198242	9.57828903198242	9.57828903198242	9.57828903198242	9.57828903198242	9.57828903198242	10.3764791488647	10.3764791488647	8.78009796142578	8.78009796142578	8.78009796142578	7.9819073677063
chrXII	830418	830755	-	0	0	0	0	0	0	0	0	0	0	0	0.798190712928772	0.798190712928772	0.798190712928772	3.99095368385315	6.38552570343018	7.18371629714966	7.18371629714966	7.18371629714966	7.18371629714966	7.18371629714966	7.18371629714966	7.18371629714966	6.38552570343018	3.19276285171509	0	0	0	0	0	0.798190712928772	0.798190712928772	0.798190712928772	0.798190712928772	0.798190712928772	0.798190712928772	0	0	0	0	0	0	0	0	0	0
chrXII	833421	833680	-	4.78914451599121	3.99095368385315	3.99095368385315	3.99095368385315	3.99095368385315	2.39457225799561	1.59638142585754	1.59638142585754	0.798190712928772	0.798190712928772	0.798190712928772	0	0	0.798190712928772	2.39457225799561	2.39457225799561	4.78914451599121	5.58733510971069	5.58733510971069	5.58733510971069	5.58733510971069	5.58733510971069	5.58733510971069	5.58733510971069	5.58733510971069	5.58733510971069	7.18371629714966	7.18371629714966	7.18371629714966	7.18371629714966	7.18371629714966	7.18371629714966	7.18371629714966	5.58733510971069	5.58733510971069	4.78914451599121	4.78914451599121	5.58733510971069	5.58733510971069	4.78914451599121	4.78914451599121	4.78914451599121	3.99095368385315	3.99095368385315	3.19276285171509	2.39457225799561
chrXII	866654	866812	-	0	0	0	0	0	0	0	0	0	0	0	0	0	0	0	0	0	0	0.798190712928772	0.798190712928772	0.798190712928772	0.798190712928772	0.798190712928772	0.798190712928772	1.59638142585754	1.59638142585754	1.59638142585754	1.59638142585754	1.59638142585754	1.59638142585754	1.59638142585754	1.59638142585754	2.39457225799561	2.39457225799561	1.59638142585754	1.59638142585754	1.59638142585754	0.798190712928772	0.798190712928772	0.798190712928772	0.798190712928772	0.798190712928772	0.798190712928772	1.59638142585754	1.59638142585754	1.59638142585754
chrXII	929246	929605	-	1.59638142585754	1.59638142585754	1.59638142585754	1.59638142585754	3.19276285171509	3.99095368385315	3.99095368385315	5.58733510971069	5.58733510971069	5.58733510971069	6.38552570343018	6.38552570343018	6.38552570343018	7.18371629714966	7.18371629714966	7.18371629714966	7.9819073677063	7.9819073677063	7.9819073677063	7.18371629714966	7.18371629714966	5.58733510971069	5.58733510971069	5.58733510971069	5.58733510971069	5.58733510971069	6.38552570343018	6.38552570343018	6.38552570343018	5.58733510971069	6.38552570343018	6.38552570343018	11.1746702194214	12.7710514068604	13.569242477417	13.569242477417	13.569242477417	13.569242477417	12.7710514068604	12.7710514068604	10.3764791488647	10.3764791488647	10.3764791488647	9.57828903198242	8.78009796142578	7.18371629714966
chrXIII	54284	54574	-	3.99095368385315	3.19276285171509	0.798190712928772	0.798190712928772	0.798190712928772	1.59638142585754	1.59638142585754	1.59638142585754	1.59638142585754	1.59638142585754	1.59638142585754	1.59638142585754	0.798190712928772	0.798190712928772	0.798190712928772	0.798190712928772	0.798190712928772	0.798190712928772	0	0	0	0	0	0	0	0	0	0	0	0	0	0	0	0	0	0	0	0	0	0	0	0	0	0.798190712928772	0.798190712928772	0.798190712928772
chrXIII	110492	110851	-	17.5601959228516	16.7620048522949	15.9638147354126	15.9638147354126	15.9638147354126	15.165623664856	15.165623664856	15.165623664856	7.9819073677063	7.18371629714966	7.18371629714966	6.38552570343018	7.18371629714966	7.18371629714966	3.19276285171509	3.19276285171509	2.39457225799561	2.39457225799561	5.58733510971069	5.58733510971069	5.58733510971069	5.58733510971069	5.58733510971069	5.58733510971069	6.38552570343018	6.38552570343018	5.58733510971069	5.58733510971069	6.38552570343018	6.38552570343018	11.1746702194214	11.1746702194214	11.1746702194214	11.1746702194214	12.7710514068604	12.7710514068604	12.7710514068604	12.7710514068604	13.569242477417	13.569242477417	13.569242477417	11.972861289978	11.972861289978	10.3764791488647	9.57828903198242	7.9819073677063
chrXIII	284308	284634	-	0.798190712928772	0.798190712928772	0.798190712928772	0.798190712928772	0.798190712928772	0.798190712928772	0.798190712928772	0.798190712928772	0	0	0	0	0.798190712928772	1.59638142585754	2.39457225799561	3.99095368385315	3.99095368385315	5.58733510971069	7.9819073677063	7.9819073677063	7.9819073677063	6.38552570343018	6.38552570343018	6.38552570343018	5.58733510971069	4.78914451599121	3.99095368385315	3.19276285171509	3.19276285171509	2.39457225799561	0.798190712928772	0.798190712928772	0.798190712928772	0.798190712928772	0.798190712928772	0.798190712928772	0.798190712928772	0.798190712928772	0.798190712928772	0.798190712928772	0.798190712928772	0.798190712928772	0.798190712928772	0	0	0
chrXIII	545461	545713	-	0	0	0	0	0	0	0	0	0	0	0	0	0	0	0	0	0	0	0.798190712928772	0.798190712928772	0.798190712928772	0	0	0	0	0	0	0	0	0	0	0	0.798190712928772	1.59638142585754	1.59638142585754	1.59638142585754	1.59638142585754	1.59638142585754	1.59638142585754	1.59638142585754	1.59638142585754	1.59638142585754	1.59638142585754	1.59638142585754	1.59638142585754	1.59638142585754
chrXIII	560236	560655	-	0	0	0	0	0	0	0	0	7.9819073677063	15.165623664856	21.5511493682861	21.5511493682861	21.5511493682861	21.5511493682861	21.5511493682861	21.5511493682861	21.5511493682861	21.5511493682861	21.5511493682861	21.5511493682861	21.5511493682861	21.5511493682861	21.5511493682861	21.5511493682861	21.5511493682861	3.19276285171509	0.798190712928772	0.798190712928772	0.798190712928772	0.798190712928772	0.798190712928772	0.798190712928772	0.798190712928772	0.798190712928772	1.59638142585754	1.59638142585754	0.798190712928772	2.39457225799561	3.19276285171509	3.19276285171509	3.19276285171509	3.99095368385315	5.58733510971069	5.58733510971069	5.58733510971069	6.38552570343018
chrXIII	577122	577461	-	0	0	0	0	0	0	0	0	0	0	0	0	0	0	0	0	0	0	0	0	0	0	0	0	0	0	0	0	0	0	0	0	0	0	0	0	0	0	0	0	0	0	0	0	0	0
chrXIII	628567	628754	-	6.38552570343018	6.38552570343018	6.38552570343018	6.38552570343018	6.38552570343018	6.38552570343018	5.58733510971069	5.58733510971069	5.58733510971069	5.58733510971069	5.58733510971069	5.58733510971069	4.78914451599121	4.78914451599121	3.99095368385315	2.39457225799561	2.39457225799561	1.59638142585754	1.59638142585754	1.59638142585754	1.59638142585754	2.39457225799561	0.798190712928772	1.59638142585754	1.59638142585754	1.59638142585754	1.59638142585754	1.59638142585754	1.59638142585754	0.798190712928772	0	0	0	0	0	0	0	0	0	0	0	0	0	0	0	0
chrXIII	646773	646830	-	0	0	0	0	0	0	0	0.798190712928772	0.798190712928772	0.798190712928772	0.798190712928772	0.798190712928772	0.798190712928772	0.798190712928772	0.798190712928772	0.798190712928772	0.798190712928772	1.59638142585754	1.59638142585754	1.59638142585754	1.59638142585754	1.59638142585754	0.798190712928772	0.798190712928772	0.798190712928772	0.798190712928772	0.798190712928772	0.798190712928772	0.798190712928772	0.798190712928772	0.798190712928772	0.798190712928772	0.798190712928772	0.798190712928772	0	0	0	0	0	0	0	0	0	0	0.798190712928772	0.798190712928772
chrXIII	649631	649825	-	1.59638142585754	1.59638142585754	1.59638142585754	1.59638142585754	1.59638142585754	1.59638142585754	1.59638142585754	1.59638142585754	1.59638142585754	1.59638142585754	1.59638142585754	3.19276285171509	3.99095368385315	3.19276285171509	3.19276285171509	3.19276285171509	2.39457225799561	1.59638142585754	1.59638142585754	1.59638142585754	1.59638142585754	1.59638142585754	0.798190712928772	0.798190712928772	0.798190712928772	0.798190712928772	0.798190712928772	0.798190712928772	0.798190712928772	0.798190712928772	0	0	0	0	0	0.798190712928772	1.59638142585754	1.59638142585754	1.59638142585754	1.59638142585754	1.59638142585754	1.59638142585754	1.59638142585754	1.59638142585754	0.798190712928772	0.798190712928772
chrXIII	759984	760155	-	1.59638142585754	1.59638142585754	1.59638142585754	1.59638142585754	2.39457225799561	2.39457225799561	1.59638142585754	1.59638142585754	0.798190712928772	0.798190712928772	0.798190712928772	0.798190712928772	0.798190712928772	0.798190712928772	0.798190712928772	0.798190712928772	0.798190712928772	0	0.798190712928772	0.798190712928772	0.798190712928772	0.798190712928772	0.798190712928772	0.798190712928772	0.798190712928772	0.798190712928772	0.798190712928772	0.798190712928772	0.798190712928772	0.798190712928772	1.59638142585754	1.59638142585754	1.59638142585754	1.59638142585754	1.59638142585754	1.59638142585754	1.59638142585754	1.59638142585754	1.59638142585754	1.59638142585754	1.59638142585754	1.59638142585754	1.59638142585754	1.59638142585754	1.59638142585754	1.59638142585754
chrXIII	773659	773876	-	1.59638142585754	0.798190712928772	0.798190712928772	0.798190712928772	0.798190712928772	0.798190712928772	0.798190712928772	2.39457225799561	2.39457225799561	2.39457225799561	2.39457225799561	2.39457225799561	2.39457225799561	4.78914451599121	5.58733510971069	5.58733510971069	5.58733510971069	4.78914451599121	5.58733510971069	5.58733510971069	5.58733510971069	5.58733510971069	5.58733510971069	4.78914451599121	4.78914451599121	4.78914451599121	4.78914451599121	4.78914451599121	5.58733510971069	5.58733510971069	5.58733510971069	5.58733510971069	5.58733510971069	4.78914451599121	4.78914451599121	4.78914451599121	4.78914451599121	4.78914451599121	4.78914451599121	4.78914451599121	4.78914451599121	4.78914451599121	4.78914451599121	4.78914451599121	5.58733510971069	5.58733510971069
chrXIII	915031	915075	-	18.3583869934082	19.9547672271729	19.9547672271729	23.1475315093994	23.1475315093994	23.1475315093994	24.7439117431641	24.7439117431641	26.3402938842773	26.3402938842773	26.3402938842773	27.138484954834	27.9366760253906	28.7348651885986	25.5421028137207	24.7439117431641	23.1475315093994	23.1475315093994	23.1475315093994	23.1475315093994	18.3583869934082	17.5601959228516	17.5601959228516	17.5601959228516	16.7620048522949	16.7620048522949	16.7620048522949	16.7620048522949	16.7620048522949	13.569242477417	9.57828903198242	5.58733510971069	5.58733510971069	5.58733510971069	6.38552570343018	6.38552570343018	3.99095368385315	3.99095368385315	3.99095368385315	3.99095368385315	3.99095368385315	3.99095368385315	3.99095368385315	3.99095368385315	3.99095368385315	3.99095368385315
chrXIV	68292	68418	-	0	0	0	0	0	0	0	0	0	0	0	0	0	0	0	0	0	1.59638142585754	1.59638142585754	1.59638142585754	1.59638142585754	1.59638142585754	1.59638142585754	1.59638142585754	1.59638142585754	1.59638142585754	1.59638142585754	2.39457225799561	2.39457225799561	2.39457225799561	0.798190712928772	0.798190712928772	1.59638142585754	1.59638142585754	1.59638142585754	0.798190712928772	0.798190712928772	0.798190712928772	0.798190712928772	0.798190712928772	0	0	0	0	0	0
chrXIV	87041	87286	-	3.99095368385315	6.38552570343018	6.38552570343018	7.9819073677063	8.78009796142578	8.78009796142578	8.78009796142578	8.78009796142578	9.57828903198242	10.3764791488647	10.3764791488647	10.3764791488647	10.3764791488647	10.3764791488647	10.3764791488647	11.1746702194214	11.1746702194214	11.1746702194214	10.3764791488647	7.18371629714966	7.18371629714966	7.9819073677063	7.9819073677063	7.9819073677063	8.78009796142578	8.78009796142578	7.9819073677063	7.9819073677063	7.9819073677063	8.78009796142578	8.78009796142578	8.78009796142578	8.78009796142578	8.78009796142578	8.78009796142578	7.9819073677063	7.9819073677063	7.9819073677063	7.9819073677063	6.38552570343018	6.38552570343018	6.38552570343018	6.38552570343018	6.38552570343018	6.38552570343018	7.9819073677063
chrXIV	108076	108189	-	3.99095368385315	4.78914451599121	5.58733510971069	4.78914451599121	4.78914451599121	4.78914451599121	4.78914451599121	3.99095368385315	3.19276285171509	0	0	0	0	0	0	0	0	0	0	0	0	0	0	0	0	0	0	0	0	0	0	0	0	0	0	0	0	0	0.798190712928772	0.798190712928772	0.798190712928772	0.798190712928772	0.798190712928772	0.798190712928772	0.798190712928772	0
chrXIV	116381	116640	-	0	0	0	1.59638142585754	1.59638142585754	1.59638142585754	1.59638142585754	1.59638142585754	1.59638142585754	1.59638142585754	1.59638142585754	1.59638142585754	1.59638142585754	0	0	0	0	0	0.798190712928772	0.798190712928772	0.798190712928772	0.798190712928772	0.798190712928772	0.798190712928772	0.798190712928772	0.798190712928772	0.798190712928772	0	0	0	0	0	0	0	0	0	0	0	0	0	0	0	0	0	0	0
chrXIV	185086	185249	-	3.19276285171509	3.19276285171509	3.19276285171509	4.78914451599121	4.78914451599121	4.78914451599121	4.78914451599121	4.78914451599121	4.78914451599121	4.78914451599121	4.78914451599121	3.99095368385315	3.99095368385315	3.19276285171509	3.19276285171509	3.19276285171509	3.19276285171509	3.19276285171509	3.19276285171509	3.19276285171509	3.99095368385315	3.99095368385315	3.99095368385315	3.99095368385315	3.99095368385315	3.99095368385315	3.99095368385315	3.99095368385315	3.99095368385315	0	0	0	0	0	0	0	0	0	0	0	0	0	0	0	0	0
chrXIV	241121	241342	-	0.798190712928772	0.798190712928772	0.798190712928772	0.798190712928772	0.798190712928772	1.59638142585754	1.59638142585754	1.59638142585754	1.59638142585754	2.39457225799561	2.39457225799561	2.39457225799561	3.19276285171509	3.99095368385315	3.99095368385315	3.19276285171509	2.39457225799561	2.39457225799561	1.59638142585754	1.59638142585754	0.798190712928772	0.798190712928772	0.798190712928772	0.798190712928772	0.798190712928772	0.798190712928772	0.798190712928772	0.798190712928772	0.798190712928772	0	0	0	0	0	0	0	0	0	0	0	0.798190712928772	0.798190712928772	0.798190712928772	0.798190712928772	0.798190712928772	0.798190712928772
chrXIV	275815	276051	-	0	0	0	0	0	0	0	0	0	0	0	0	0	0	0	0	0	0	0	0	0	0	0	0	0	0	0	0.798190712928772	0.798190712928772	0.798190712928772	0.798190712928772	0	0	0	0	0.798190712928772	0.798190712928772	0.798190712928772	0.798190712928772	0.798190712928772	0.798190712928772	0.798190712928772	0.798190712928772	1.59638142585754	1.59638142585754	1.59638142585754
chrXIV	359163	359249	-	0	0	0	0	0	1.59638142585754	1.59638142585754	1.59638142585754	1.59638142585754	1.59638142585754	2.39457225799561	2.39457225799561	2.39457225799561	2.39457225799561	2.39457225799561	2.39457225799561	2.39457225799561	2.39457225799561	2.39457225799561	2.39457225799561	1.59638142585754	0.798190712928772	0.798190712928772	0	0	0	0	0	0	0	0	0	0.798190712928772	0.798190712928772	0.798190712928772	0.798190712928772	0.798190712928772	0.798190712928772	0.798190712928772	0.798190712928772	0.798190712928772	0.798190712928772	1.59638142585754	0.798190712928772	2.39457225799561	2.39457225799561
chrXIV	407851	408069	-	3.19276285171509	3.19276285171509	3.19276285171509	3.19276285171509	3.19276285171509	3.19276285171509	3.19276285171509	2.39457225799561	2.39457225799561	1.59638142585754	1.59638142585754	1.59638142585754	1.59638142585754	1.59638142585754	0.798190712928772	0.798190712928772	0.798190712928772	0.798190712928772	0.798190712928772	0.798190712928772	0.798190712928772	1.59638142585754	1.59638142585754	0.798190712928772	0.798190712928772	0.798190712928772	0.798190712928772	1.59638142585754	1.59638142585754	1.59638142585754	1.59638142585754	1.59638142585754	1.59638142585754	1.59638142585754	0.798190712928772	0	0	0	0	0	0	0	0	0	0	0
chrXIV	434460	434585	-	0.798190712928772	0.798190712928772	0.798190712928772	0.798190712928772	0.798190712928772	0.798190712928772	0.798190712928772	0.798190712928772	0	0	0	0	0	0.798190712928772	0.798190712928772	0.798190712928772	0.798190712928772	0.798190712928772	0.798190712928772	1.59638142585754	1.59638142585754	1.59638142585754	1.59638142585754	0.798190712928772	0.798190712928772	0.798190712928772	0.798190712928772	0.798190712928772	0.798190712928772	0.798190712928772	0	0	0	0	0	0	0	0	0	0	0	0	0.798190712928772	0.798190712928772	0.798190712928772	0.798190712928772
chrXIV	459187	459439	-	4.78914451599121	5.58733510971069	5.58733510971069	6.38552570343018	5.58733510971069	4.78914451599121	4.78914451599121	5.58733510971069	4.78914451599121	4.78914451599121	3.99095368385315	3.19276285171509	3.19276285171509	1.59638142585754	1.59638142585754	0.798190712928772	0.798190712928772	0.798190712928772	0.798190712928772	0.798190712928772	0	0	0	0	0	0	0	0	0	0	0	0	0	0.798190712928772	0.798190712928772	0.798190712928772	0.798190712928772	0.798190712928772	0.798190712928772	0.798190712928772	0.798190712928772	0.798190712928772	0.798190712928772	0	0	0
chrXIV	529383	529545	-	0	0	0	0	0	0	0	0	0.798190712928772	0.798190712928772	0.798190712928772	0.798190712928772	0.798190712928772	0.798190712928772	0.798190712928772	0.798190712928772	0.798190712928772	0.798190712928772	0	0	0	0	0	0	0	0	0	0	0	0	0	0	0	0	0	0	0	0	0	0	0	0	0.798190712928772	0.798190712928772	0.798190712928772	0.798190712928772
chrXIV	663413	663684	-	0	0	0	0	0	0	0	0.798190712928772	1.59638142585754	1.59638142585754	1.59638142585754	1.59638142585754	1.59638142585754	1.59638142585754	1.59638142585754	1.59638142585754	1.59638142585754	0.798190712928772	0.798190712928772	0.798190712928772	0	0	0	0	0	0	0	0	0	0	0	0	0.798190712928772	0.798190712928772	0.798190712928772	0	0	0	0.798190712928772	0.798190712928772	0.798190712928772	0.798190712928772	0.798190712928772	0.798190712928772	0.798190712928772	0.798190712928772
chrXIV	707321	707559	-	0	0	0	0	0	0	0	0.798190712928772	1.59638142585754	2.39457225799561	3.19276285171509	2.39457225799561	2.39457225799561	3.19276285171509	3.19276285171509	3.99095368385315	4.78914451599121	3.99095368385315	3.99095368385315	4.78914451599121	3.19276285171509	3.19276285171509	3.19276285171509	3.19276285171509	2.39457225799561	2.39457225799561	2.39457225799561	3.19276285171509	3.19276285171509	2.39457225799561	2.39457225799561	2.39457225799561	2.39457225799561	2.39457225799561	2.39457225799561	2.39457225799561	0.798190712928772	0	0	0	0	0	0	0	0	0
chrXIV	736338	736497	-	7.9819073677063	7.9819073677063	7.9819073677063	7.9819073677063	8.78009796142578	7.9819073677063	7.9819073677063	7.9819073677063	7.9819073677063	7.9819073677063	7.9819073677063	7.9819073677063	6.38552570343018	6.38552570343018	7.18371629714966	7.18371629714966	7.18371629714966	7.18371629714966	7.18371629714966	7.18371629714966	7.18371629714966	7.18371629714966	7.18371629714966	6.38552570343018	7.18371629714966	7.18371629714966	7.18371629714966	7.18371629714966	7.18371629714966	6.38552570343018	6.38552570343018	6.38552570343018	6.38552570343018	7.18371629714966	7.9819073677063	7.9819073677063	8.78009796142578	8.78009796142578	9.57828903198242	9.57828903198242	8.78009796142578	8.78009796142578	8.78009796142578	8.78009796142578	8.78009796142578	8.78009796142578
chrXV	264748	265177	-	0	0	0	0	0	0	0	0	0	0	0	0	0	0	0	0	0	0	0	0	0	0	0	0	0	0	0.798190712928772	0.798190712928772	0.798190712928772	0.798190712928772	0.798190712928772	1.59638142585754	0.798190712928772	1.59638142585754	2.39457225799561	2.39457225799561	2.39457225799561	2.39457225799561	2.39457225799561	2.39457225799561	2.39457225799561	1.59638142585754	1.59638142585754	0	0	0.798190712928772
chrXV	332955	333366	-	0.798190712928772	1.59638142585754	1.59638142585754	1.59638142585754	1.59638142585754	1.59638142585754	1.59638142585754	1.59638142585754	1.59638142585754	1.59638142585754	0.798190712928772	0.798190712928772	0.798190712928772	0	0	0	0.798190712928772	0.798190712928772	0.798190712928772	1.59638142585754	1.59638142585754	2.39457225799561	3.19276285171509	3.19276285171509	3.19276285171509	3.19276285171509	3.19276285171509	2.39457225799561	2.39457225799561	2.39457225799561	1.59638142585754	1.59638142585754	1.59638142585754	0.798190712928772	0.798190712928772	0.798190712928772	0.798190712928772	0.798190712928772	0.798190712928772	0.798190712928772	0.798190712928772	0.798190712928772	0	0	0	0
chrXV	363944	364133	-	1.59638142585754	1.59638142585754	1.59638142585754	1.59638142585754	0.798190712928772	0.798190712928772	0.798190712928772	0.798190712928772	0.798190712928772	0.798190712928772	1.59638142585754	1.59638142585754	0.798190712928772	0.798190712928772	0.798190712928772	0.798190712928772	0.798190712928772	0.798190712928772	0.798190712928772	0.798190712928772	0.798190712928772	0.798190712928772	0.798190712928772	0.798190712928772	0.798190712928772	0.798190712928772	0.798190712928772	0.798190712928772	0.798190712928772	0.798190712928772	0	0	0	0	0	0	0	0	0	0	0	0	0	0	0	0
chrXV	380480	380717	-	0	0	0	0	0	0	0	0	0	0	0.798190712928772	1.59638142585754	1.59638142585754	1.59638142585754	1.59638142585754	1.59638142585754	1.59638142585754	1.59638142585754	1.59638142585754	1.59638142585754	1.59638142585754	2.39457225799561	1.59638142585754	1.59638142585754	1.59638142585754	0.798190712928772	0.798190712928772	0.798190712928772	0	0	0.798190712928772	0.798190712928772	0.798190712928772	0.798190712928772	0.798190712928772	1.59638142585754	1.59638142585754	1.59638142585754	2.39457225799561	2.39457225799561	2.39457225799561	3.19276285171509	3.19276285171509	1.59638142585754	1.59638142585754	1.59638142585754
chrXV	386290	386563	-	1.59638142585754	1.59638142585754	1.59638142585754	1.59638142585754	1.59638142585754	1.59638142585754	1.59638142585754	1.59638142585754	1.59638142585754	1.59638142585754	1.59638142585754	1.59638142585754	1.59638142585754	0.798190712928772	0.798190712928772	0.798190712928772	0.798190712928772	0.798190712928772	0	0	0	0	0.798190712928772	0.798190712928772	0.798190712928772	0.798190712928772	0.798190712928772	0.798190712928772	0.798190712928772	0.798190712928772	0.798190712928772	0.798190712928772	0.798190712928772	0.798190712928772	0.798190712928772	0	0	0	0	0	0	0	0	0	0	0
chrXV	530642	531252	-	1.59638142585754	1.59638142585754	1.59638142585754	1.59638142585754	1.59638142585754	0.798190712928772	0.798190712928772	0.798190712928772	0.798190712928772	0.798190712928772	0.798190712928772	0	0	0	0	0	0	0	0	0.798190712928772	0.798190712928772	0.798190712928772	0.798190712928772	2.39457225799561	2.39457225799561	2.39457225799561	2.39457225799561	2.39457225799561	2.39457225799561	1.59638142585754	1.59638142585754	1.59638142585754	1.59638142585754	1.59638142585754	1.59638142585754	0	0	0	0	1.59638142585754	1.59638142585754	1.59638142585754	2.39457225799561	2.39457225799561	2.39457225799561	2.39457225799561
chrXV	741967	742126	-	2.39457225799561	3.19276285171509	3.19276285171509	3.19276285171509	3.19276285171509	3.19276285171509	3.19276285171509	3.99095368385315	3.99095368385315	3.99095368385315	3.99095368385315	3.99095368385315	3.99095368385315	3.99095368385315	3.19276285171509	3.19276285171509	4.78914451599121	4.78914451599121	4.78914451599121	4.78914451599121	5.58733510971069	6.38552570343018	7.18371629714966	7.18371629714966	7.18371629714966	7.18371629714966	8.78009796142578	8.78009796142578	8.78009796142578	8.78009796142578	7.9819073677063	6.38552570343018	4.78914451599121	3.99095368385315	3.19276285171509	3.19276285171509	3.19276285171509	3.19276285171509	3.19276285171509	3.19276285171509	3.19276285171509	3.19276285171509	3.19276285171509	3.19276285171509	3.19276285171509	3.99095368385315
chrXV	769781	769934	-	3.19276285171509	3.19276285171509	2.39457225799561	2.39457225799561	2.39457225799561	1.59638142585754	1.59638142585754	1.59638142585754	1.59638142585754	1.59638142585754	0.798190712928772	0.798190712928772	0	0	0	0	0	0	0	0	0	0	0	0	0	0	0	0	0	0	0	0	0	0	0	0	0	0	1.59638142585754	1.59638142585754	1.59638142585754	1.59638142585754	1.59638142585754	1.59638142585754	1.59638142585754	1.59638142585754
chrXV	781349	781511	-	0	0.798190712928772	0.798190712928772	0.798190712928772	0.798190712928772	0.798190712928772	0.798190712928772	0.798190712928772	0.798190712928772	1.59638142585754	1.59638142585754	0.798190712928772	0.798190712928772	0.798190712928772	0.798190712928772	0.798190712928772	0	0	0	0	0	0	0	0	0	0	0	0	0	0	0	0	0	0	0	0	0	0	0	0	0	0	0	0	0	0
chrXV	784375	784644	-	3.99095368385315	2.39457225799561	2.39457225799561	2.39457225799561	2.39457225799561	3.19276285171509	3.19276285171509	3.19276285171509	3.19276285171509	3.19276285171509	3.19276285171509	3.19276285171509	3.19276285171509	3.19276285171509	3.19276285171509	3.19276285171509	3.19276285171509	2.39457225799561	2.39457225799561	2.39457225799561	3.19276285171509	3.19276285171509	3.19276285171509	3.19276285171509	3.19276285171509	3.19276285171509	3.19276285171509	3.19276285171509	3.19276285171509	3.19276285171509	3.19276285171509	3.19276285171509	3.19276285171509	3.19276285171509	1.59638142585754	1.59638142585754	1.59638142585754	1.59638142585754	1.59638142585754	2.39457225799561	3.19276285171509	3.19276285171509	3.19276285171509	3.19276285171509	3.19276285171509	3.19276285171509
chrXV	818202	818341	-	0	0	0	0	0	0	0	0	0	0.798190712928772	0.798190712928772	1.59638142585754	1.59638142585754	1.59638142585754	1.59638142585754	0.798190712928772	0.798190712928772	0.798190712928772	0.798190712928772	0.798190712928772	0.798190712928772	0.798190712928772	0.798190712928772	0.798190712928772	0.798190712928772	0.798190712928772	0.798190712928772	0.798190712928772	0.798190712928772	0.798190712928772	0.798190712928772	1.59638142585754	1.59638142585754	1.59638142585754	0.798190712928772	0.798190712928772	0.798190712928772	0.798190712928772	0.798190712928772	0.798190712928772	0.798190712928772	0.798190712928772	0	0	0	0
chrXV	880482	880665	-	3.19276285171509	3.19276285171509	3.19276285171509	3.19276285171509	3.19276285171509	2.39457225799561	1.59638142585754	0.798190712928772	0	0	0	0	0	0	0	0	0	0	0	0	0	0	0	0	0	0	0.798190712928772	0.798190712928772	0.798190712928772	0.798190712928772	0.798190712928772	0.798190712928772	0.798190712928772	1.59638142585754	1.59638142585754	1.59638142585754	1.59638142585754	1.59638142585754	0.798190712928772	1.59638142585754	1.59638142585754	1.59638142585754	1.59638142585754	1.59638142585754	2.39457225799561	4.78914451599121
chrXV	944267	944429	-	3.19276285171509	3.19276285171509	2.39457225799561	2.39457225799561	2.39457225799561	1.59638142585754	1.59638142585754	1.59638142585754	1.59638142585754	1.59638142585754	1.59638142585754	1.59638142585754	1.59638142585754	1.59638142585754	1.59638142585754	1.59638142585754	1.59638142585754	1.59638142585754	1.59638142585754	1.59638142585754	2.39457225799561	0.798190712928772	1.59638142585754	3.19276285171509	4.78914451599121	7.18371629714966	16.7620048522949	23.9457225799561	23.9457225799561	23.9457225799561	23.9457225799561	23.9457225799561	23.9457225799561	23.9457225799561	23.9457225799561	23.9457225799561	23.1475315093994	23.1475315093994	23.1475315093994	23.1475315093994	23.1475315093994	22.3493404388428	20.7529582977295	15.9638147354126	13.569242477417	8.78009796142578
chrXV	953825	954099	-	0.798190712928772	2.39457225799561	2.39457225799561	2.39457225799561	2.39457225799561	2.39457225799561	1.59638142585754	1.59638142585754	1.59638142585754	1.59638142585754	0.798190712928772	0.798190712928772	0.798190712928772	0.798190712928772	0	0	0	0	0	0	0	0.798190712928772	3.19276285171509	3.99095368385315	7.18371629714966	9.57828903198242	17.5601959228516	28.7348651885986	28.7348651885986	28.7348651885986	28.7348651885986	28.7348651885986	28.7348651885986	28.7348651885986	28.7348651885986	27.9366760253906	27.9366760253906	27.9366760253906	27.9366760253906	27.138484954834	25.5421028137207	23.9457225799561	18.3583869934082	10.3764791488647	7.9819073677063	2.39457225799561
chrXV	1010567	1010862	-	0.798190712928772	0.798190712928772	0.798190712928772	0.798190712928772	0.798190712928772	0.798190712928772	0.798190712928772	0.798190712928772	0.798190712928772	0.798190712928772	0.798190712928772	0	0	0	0	0	0	0	0	0	0	0	0	0	0	0	0	0	0	0.798190712928772	0.798190712928772	2.39457225799561	2.39457225799561	2.39457225799561	2.39457225799561	1.59638142585754	1.59638142585754	1.59638142585754	1.59638142585754	0.798190712928772	0.798190712928772	0.798190712928772	0	0	0	0
chrXVI	108006	108250	-	0	0	0	0	0	0	0	1.59638142585754	1.59638142585754	1.59638142585754	1.59638142585754	1.59638142585754	1.59638142585754	2.39457225799561	2.39457225799561	2.39457225799561	2.39457225799561	1.59638142585754	1.59638142585754	1.59638142585754	0.798190712928772	0.798190712928772	0	0	0	0	0.798190712928772	0.798190712928772	0.798190712928772	0.798190712928772	1.59638142585754	1.59638142585754	1.59638142585754	1.59638142585754	2.39457225799561	2.39457225799561	1.59638142585754	1.59638142585754	0.798190712928772	0.798190712928772	0.798190712928772	0.798190712928772	0	0	0	0
chrXVI	117827	118027	-	0	0	0	0	0.798190712928772	0.798190712928772	0.798190712928772	0.798190712928772	0.798190712928772	0.798190712928772	0.798190712928772	0.798190712928772	0.798190712928772	0	0	0	0	0	0	0	0	0	0	0	0	0	0	0	0	0	0	0	0	0	0	0	0	0	0	0	0	0	0	0	0	0
chrXVI	207406	207721	-	0	0	0	0	0	0	0	0	0	0	0	0	0	0	0	0	0	0	0	0	2.39457225799561	2.39457225799561	2.39457225799561	3.19276285171509	2.39457225799561	2.39457225799561	2.39457225799561	2.39457225799561	2.39457225799561	2.39457225799561	2.39457225799561	2.39457225799561	0.798190712928772	0.798190712928772	0	0	0	0	0	0	0	0	0	0	0	0
chrXVI	411288	411675	-	4.78914451599121	4.78914451599121	5.58733510971069	6.38552570343018	6.38552570343018	6.38552570343018	6.38552570343018	4.78914451599121	3.99095368385315	1.59638142585754	1.59638142585754	1.59638142585754	1.59638142585754	1.59638142585754	2.39457225799561	2.39457225799561	2.39457225799561	2.39457225799561	2.39457225799561	1.59638142585754	1.59638142585754	1.59638142585754	1.59638142585754	1.59638142585754	1.59638142585754	1.59638142585754	1.59638142585754	1.59638142585754	1.59638142585754	1.59638142585754	1.59638142585754	1.59638142585754	1.59638142585754	0	0	0	0	0	0	0	0	0	0	0	0	0
chrXVI	480230	480362	-	0.798190712928772	0.798190712928772	0.798190712928772	0	0	0	0	0	0	0	0	0	0	0	0	0	0	0	0	0	0	0	0	0	0	0	0	0	0	0	0	0	0	0	0	0	0.798190712928772	0.798190712928772	0.798190712928772	0.798190712928772	0.798190712928772	0.798190712928772	0.798190712928772	0.798190712928772	0.798190712928772	0.798190712928772
chrXVI	497625	497734	-	0	0	0.798190712928772	0.798190712928772	0.798190712928772	0.798190712928772	0.798190712928772	0.798190712928772	2.39457225799561	2.39457225799561	2.39457225799561	2.39457225799561	2.39457225799561	0.798190712928772	0.798190712928772	0.798190712928772	0	0	0	0	0	0	0	0	0	0	0	0.798190712928772	0.798190712928772	0.798190712928772	0.798190712928772	0.798190712928772	0.798190712928772	0.798190712928772	0.798190712928772	1.59638142585754	0.798190712928772	0.798190712928772	0.798190712928772	0.798190712928772	0.798190712928772	0.798190712928772	0	0	0	0
chrXVI	639163	639344	-	0	0	0	0	0	0	0	0	0	0.798190712928772	0.798190712928772	0.798190712928772	1.59638142585754	1.59638142585754	1.59638142585754	1.59638142585754	1.59638142585754	1.59638142585754	2.39457225799561	3.19276285171509	2.39457225799561	2.39457225799561	2.39457225799561	2.39457225799561	3.19276285171509	3.19276285171509	3.19276285171509	2.39457225799561	2.39457225799561	2.39457225799561	2.39457225799561	1.59638142585754	1.59638142585754	0.798190712928772	0	0	0	0	0	0	0	0	0	0	0	0.798190712928772
chrXVI	644994	645268	-	1.59638142585754	1.59638142585754	1.59638142585754	1.59638142585754	2.39457225799561	3.19276285171509	3.19276285171509	3.19276285171509	3.19276285171509	3.99095368385315	4.78914451599121	4.78914451599121	4.78914451599121	4.78914451599121	3.99095368385315	3.99095368385315	4.78914451599121	4.78914451599121	4.78914451599121	4.78914451599121	3.99095368385315	3.99095368385315	3.99095368385315	3.19276285171509	3.19276285171509	3.19276285171509	3.19276285171509	3.19276285171509	3.19276285171509	3.19276285171509	3.19276285171509	3.19276285171509	2.39457225799561	2.39457225799561	2.39457225799561	2.39457225799561	2.39457225799561	2.39457225799561	2.39457225799561	2.39457225799561	2.39457225799561	2.39457225799561	0	0	0	0
chrXVI	699622	700021	-	0	0	0	0	0	0	0	0	0	0	0	0	0.798190712928772	0.798190712928772	0.798190712928772	0.798190712928772	0.798190712928772	0.798190712928772	0.798190712928772	0.798190712928772	0.798190712928772	0.798190712928772	0	0	0	0	0	0	0	0.798190712928772	0.798190712928772	0.798190712928772	0.798190712928772	0.798190712928772	0.798190712928772	0.798190712928772	0.798190712928772	0	0	0	0	0	0	0	0	0
chrXVI	752878	753040	-	0.798190712928772	0.798190712928772	1.59638142585754	1.59638142585754	1.59638142585754	1.59638142585754	1.59638142585754	1.59638142585754	0.798190712928772	0.798190712928772	0.798190712928772	0.798190712928772	0.798190712928772	0	0	0	0	0	0	0	0	0	0	0	0	0	0	0.798190712928772	0.798190712928772	0.798190712928772	0.798190712928772	0.798190712928772	0.798190712928772	0.798190712928772	0.798190712928772	0.798190712928772	1.59638142585754	1.59638142585754	1.59638142585754	1.59638142585754	1.59638142585754	0.798190712928772	1.59638142585754	1.59638142585754	1.59638142585754	1.59638142585754
chrXVI	759234	759523	-	1.59638142585754	1.59638142585754	1.59638142585754	0.798190712928772	0.798190712928772	0.798190712928772	0	0	0	0.798190712928772	1.59638142585754	1.59638142585754	1.59638142585754	2.39457225799561	2.39457225799561	2.39457225799561	2.39457225799561	3.19276285171509	3.19276285171509	3.19276285171509	3.19276285171509	3.19276285171509	2.39457225799561	0.798190712928772	0.798190712928772	0.798190712928772	0.798190712928772	0	0	0	0	0	0.798190712928772	0.798190712928772	0.798190712928772	0.798190712928772	0.798190712928772	0.798190712928772	0.798190712928772	0.798190712928772	0.798190712928772	0.798190712928772	0.798190712928772	0	0	0
chrXVI	834173	834326	-	0.798190712928772	0.798190712928772	0.798190712928772	0.798190712928772	0.798190712928772	0.798190712928772	0.798190712928772	0.798190712928772	1.59638142585754	0.798190712928772	0.798190712928772	0.798190712928772	0.798190712928772	1.59638142585754	1.59638142585754	1.59638142585754	1.59638142585754	1.59638142585754	2.39457225799561	2.39457225799561	1.59638142585754	1.59638142585754	0.798190712928772	0.798190712928772	0.798190712928772	0.798190712928772	0.798190712928772	0.798190712928772	0	0	0	0	0	0	0	0	0	0	0	0	0	0	0	0	0	0.798190712928772
chrXVI	874690	874887	-	0.798190712928772	0.798190712928772	0.798190712928772	0	0	0.798190712928772	0.798190712928772	0.798190712928772	1.59638142585754	1.59638142585754	1.59638142585754	1.59638142585754	1.59638142585754	1.59638142585754	1.59638142585754	1.59638142585754	1.59638142585754	1.59638142585754	1.59638142585754	0.798190712928772	0.798190712928772	0	0	0	0	0	0	0	0	0	0	0	0	0	0	0	0	0	0	0	0.798190712928772	2.39457225799561	2.39457225799561	2.39457225799561	2.39457225799561	3.19276285171509
chrXVI	878320	878509	-	0	0	0	0	0	0	0	0	0	0	0	0.798190712928772	0.798190712928772	0.798190712928772	0.798190712928772	0.798190712928772	1.59638142585754	0.798190712928772	3.19276285171509	3.99095368385315	4.78914451599121	5.58733510971069	6.38552570343018	6.38552570343018	7.18371629714966	7.18371629714966	7.18371629714966	7.18371629714966	7.18371629714966	7.9819073677063	7.9819073677063	7.9819073677063	7.9819073677063	6.38552570343018	6.38552570343018	5.58733510971069	2.39457225799561	2.39457225799561	1.59638142585754	0.798190712928772	0.798190712928772	0.798190712928772	0.798190712928772	0.798190712928772	0.798190712928772	0
chrXVI	901327	901550	-	3.19276285171509	3.99095368385315	3.99095368385315	4.78914451599121	3.19276285171509	2.39457225799561	2.39457225799561	2.39457225799561	3.19276285171509	3.19276285171509	1.59638142585754	0.798190712928772	0.798190712928772	0.798190712928772	0.798190712928772	0.798190712928772	0.798190712928772	0.798190712928772	0.798190712928772	0	0	0	0	0	0	0	0	0	0	0	1.59638142585754	3.19276285171509	3.99095368385315	3.99095368385315	3.99095368385315	3.99095368385315	3.19276285171509	3.19276285171509	2.39457225799561	2.39457225799561	2.39457225799561	2.39457225799561	1.59638142585754	1.59638142585754	1.59638142585754	0
chrXVI	933496	933768	-	0	0.798190712928772	0.798190712928772	1.59638142585754	1.59638142585754	1.59638142585754	1.59638142585754	1.59638142585754	1.59638142585754	1.59638142585754	1.59638142585754	0.798190712928772	0	0	0	0	0	0	0	0	0	0	0	0	0	0	0	0	0.798190712928772	1.59638142585754	1.59638142585754	2.39457225799561	2.39457225799561	2.39457225799561	2.39457225799561	2.39457225799561	2.39457225799561	3.19276285171509	3.99095368385315	3.99095368385315	3.99095368385315	3.99095368385315	3.99095368385315	3.19276285171509	3.19276285171509	1.59638142585754
[truncated: 206 more columns]

## Sheet: sen1-3
read count scores (RNAPII CRAC) were retrieved from position -100 from start to +600 from stop for each feature
chr	start	stop	strand	-100	-99	-98	-97	-96	-95	-94	-93	-92	-91	-90	-89	-88	-87	-86	-85	-84	-83	-82	-81	-80	-79	-78	-77	-76	-75	-74	-73	-72	-71	-70	-69	-68	-67	-66	-65	-64	-63	-62	-61	-60	-59	-58	-57	-56	-55
chrI	30020	30501	+	1.02110409736633	1.02110409736633	1.02110409736633	1.02110409736633	1.02110409736633	1.02110409736633	1.02110409736633	1.02110409736633	1.02110409736633	1.02110409736633	1.02110409736633	1.02110409736633	1.02110409736633	1.02110409736633	1.02110409736633	0	0	0	0	0	0	0	1.02110409736633	1.02110409736633	1.02110409736633	1.02110409736633	1.02110409736633	1.02110409736633	1.02110409736633	1.02110409736633	1.02110409736633	1.02110409736633	1.02110409736633	1.02110409736633	1.02110409736633	1.02110409736633	1.02110409736633	1.02110409736633	1.02110409736633	1.02110409736633	1.02110409736633	1.02110409736633	1.02110409736633	1.02110409736633	1.02110409736633	0
chrI	138600	138756	+	0	0	0	0	0	1.02110409736633	1.02110409736633	1.02110409736633	1.02110409736633	1.02110409736633	1.02110409736633	1.02110409736633	1.02110409736633	1.02110409736633	1.02110409736633	2.04220819473267	1.02110409736633	1.02110409736633	1.02110409736633	1.02110409736633	1.02110409736633	1.02110409736633	0	0	0	0	0	0	0	0	1.02110409736633	1.02110409736633	2.04220819473267	2.04220819473267	3.063312292099	3.063312292099	4.08441638946533	4.08441638946533	3.063312292099	3.063312292099	3.063312292099	3.063312292099	2.04220819473267	3.063312292099	3.063312292099	3.063312292099
chrI	180246	180341	+	1.02110409736633	1.02110409736633	1.02110409736633	1.02110409736633	1.02110409736633	1.02110409736633	1.02110409736633	1.02110409736633	1.02110409736633	1.02110409736633	1.02110409736633	1.02110409736633	1.02110409736633	0	1.02110409736633	1.02110409736633	1.02110409736633	1.02110409736633	1.02110409736633	1.02110409736633	1.02110409736633	1.02110409736633	1.02110409736633	1.02110409736633	1.02110409736633	1.02110409736633	1.02110409736633	0	0	0	0	0	0	0	0	1.02110409736633	4.08441638946533	4.08441638946533	4.08441638946533	4.08441638946533	4.08441638946533	4.08441638946533	4.08441638946533	5.10552024841309	6.126624584198	7.14772844314575
chrII	306231	306524	+	0	0	0	1.02110409736633	1.02110409736633	1.02110409736633	1.02110409736633	1.02110409736633	1.02110409736633	1.02110409736633	1.02110409736633	1.02110409736633	1.02110409736633	1.02110409736633	2.04220819473267	2.04220819473267	2.04220819473267	2.04220819473267	2.04220819473267	2.04220819473267	2.04220819473267	2.04220819473267	2.04220819473267	2.04220819473267	2.04220819473267	1.02110409736633	1.02110409736633	1.02110409736633	1.02110409736633	1.02110409736633	1.02110409736633	1.02110409736633	1.02110409736633	1.02110409736633	1.02110409736633	1.02110409736633	1.02110409736633	1.02110409736633	1.02110409736633	1.02110409736633	1.02110409736633	1.02110409736633	1.02110409736633	1.02110409736633	1.02110409736633	1.02110409736633
chrII	326330	326587	+	0	0	0	0	0	0	0	0	0	0	0	0	0	0	0	0	0	0	1.02110409736633	1.02110409736633	1.02110409736633	2.04220819473267	2.04220819473267	2.04220819473267	2.04220819473267	2.04220819473267	2.04220819473267	2.04220819473267	1.02110409736633	1.02110409736633	1.02110409736633	1.02110409736633	1.02110409736633	1.02110409736633	2.04220819473267	2.04220819473267	2.04220819473267	2.04220819473267	2.04220819473267	2.04220819473267	4.08441638946533	4.08441638946533	4.08441638946533	4.08441638946533	4.08441638946533	4.08441638946533
chrII	341981	342206	+	8.16883277893066	8.16883277893066	7.14772844314575	6.126624584198	6.126624584198	2.04220819473267	2.04220819473267	2.04220819473267	2.04220819473267	2.04220819473267	2.04220819473267	2.04220819473267	2.04220819473267	2.04220819473267	2.04220819473267	3.063312292099	3.063312292099	3.063312292099	3.063312292099	3.063312292099	3.063312292099	3.063312292099	3.063312292099	3.063312292099	3.063312292099	3.063312292099	3.063312292099	3.063312292099	3.063312292099	3.063312292099	3.063312292099	3.063312292099	2.04220819473267	2.04220819473267	2.04220819473267	2.04220819473267	2.04220819473267	2.04220819473267	2.04220819473267	3.063312292099	3.063312292099	1.02110409736633	1.02110409736633	1.02110409736633	1.02110409736633	0
chrII	360646	360983	+	1.02110409736633	0	0	0	1.02110409736633	1.02110409736633	1.02110409736633	1.02110409736633	1.02110409736633	1.02110409736633	0	0	0	1.02110409736633	1.02110409736633	1.02110409736633	1.02110409736633	1.02110409736633	1.02110409736633	1.02110409736633	1.02110409736633	1.02110409736633	1.02110409736633	1.02110409736633	1.02110409736633	1.02110409736633	1.02110409736633	2.04220819473267	2.04220819473267	2.04220819473267	2.04220819473267	2.04220819473267	2.04220819473267	2.04220819473267	2.04220819473267	2.04220819473267	2.04220819473267	2.04220819473267	2.04220819473267	2.04220819473267	2.04220819473267	3.063312292099	3.063312292099	3.063312292099	4.08441638946533	4.08441638946533
chrII	365852	366319	+	0	0	0	0	0	0	0	0	0	0	0	0	0	0	0	1.02110409736633	1.02110409736633	1.02110409736633	1.02110409736633	1.02110409736633	1.02110409736633	1.02110409736633	2.04220819473267	2.04220819473267	2.04220819473267	2.04220819473267	4.08441638946533	5.10552024841309	5.10552024841309	5.10552024841309	5.10552024841309	5.10552024841309	4.08441638946533	3.063312292099	3.063312292099	3.063312292099	3.063312292099	3.063312292099	3.063312292099	1.02110409736633	1.02110409736633	1.02110409736633	1.02110409736633	1.02110409736633	1.02110409736633	1.02110409736633
chrII	376365	376548	+	1.02110409736633	1.02110409736633	1.02110409736633	1.02110409736633	1.02110409736633	1.02110409736633	0	1.02110409736633	1.02110409736633	1.02110409736633	1.02110409736633	1.02110409736633	1.02110409736633	1.02110409736633	1.02110409736633	1.02110409736633	1.02110409736633	0	0	0	0	0	0	0	0	1.02110409736633	1.02110409736633	1.02110409736633	2.04220819473267	3.063312292099	2.04220819473267	2.04220819473267	3.063312292099	3.063312292099	4.08441638946533	4.08441638946533	4.08441638946533	5.10552024841309	7.14772844314575	7.14772844314575	7.14772844314575	7.14772844314575	7.14772844314575	7.14772844314575	7.14772844314575	6.126624584198
chrII	379122	379332	+	2.04220819473267	2.04220819473267	2.04220819473267	2.04220819473267	2.04220819473267	2.04220819473267	2.04220819473267	1.02110409736633	1.02110409736633	0	0	0	0	0	0	0	0	0	0	1.02110409736633	1.02110409736633	1.02110409736633	1.02110409736633	1.02110409736633	1.02110409736633	1.02110409736633	1.02110409736633	2.04220819473267	2.04220819473267	2.04220819473267	2.04220819473267	2.04220819473267	2.04220819473267	1.02110409736633	1.02110409736633	1.02110409736633	1.02110409736633	1.02110409736633	1.02110409736633	1.02110409736633	1.02110409736633	1.02110409736633	0	0	0	0
chrII	381343	381535	+	3.063312292099	3.063312292099	3.063312292099	3.063312292099	4.08441638946533	4.08441638946533	4.08441638946533	4.08441638946533	5.10552024841309	6.126624584198	6.126624584198	6.126624584198	6.126624584198	6.126624584198	6.126624584198	6.126624584198	7.14772844314575	6.126624584198	6.126624584198	6.126624584198	6.126624584198	6.126624584198	6.126624584198	6.126624584198	6.126624584198	7.14772844314575	8.16883277893066	9.18993663787842	9.18993663787842	9.18993663787842	9.18993663787842	11.2321453094482	11.2321453094482	11.2321453094482	11.2321453094482	12.253249168396	12.253249168396	12.253249168396	12.253249168396	12.253249168396	12.253249168396	12.253249168396	12.253249168396	12.253249168396	12.253249168396	12.253249168396
chrII	429567	430123	+	9.18993663787842	9.18993663787842	9.18993663787842	4.08441638946533	4.08441638946533	4.08441638946533	4.08441638946533	4.08441638946533	4.08441638946533	4.08441638946533	4.08441638946533	4.08441638946533	4.08441638946533	4.08441638946533	4.08441638946533	5.10552024841309	5.10552024841309	5.10552024841309	4.08441638946533	4.08441638946533	4.08441638946533	2.04220819473267	1.02110409736633	2.04220819473267	2.04220819473267	2.04220819473267	2.04220819473267	2.04220819473267	3.063312292099	4.08441638946533	4.08441638946533	4.08441638946533	6.126624584198	7.14772844314575	7.14772844314575	7.14772844314575	7.14772844314575	7.14772844314575	7.14772844314575	7.14772844314575	7.14772844314575	7.14772844314575	7.14772844314575	6.126624584198	4.08441638946533	2.04220819473267
chrII	483748	483851	+	0	0	0	0	0	0	0	0	0	0	0	1.02110409736633	1.02110409736633	1.02110409736633	1.02110409736633	1.02110409736633	1.02110409736633	0	0	0	0	0	0	0	0	0	0	0	0	0	0	0	0	0	0	0	0	0	0	0	0	0	0	0	0	0
chrII	571410	571693	+	1.02110409736633	1.02110409736633	1.02110409736633	1.02110409736633	1.02110409736633	1.02110409736633	0	0	0	1.02110409736633	2.04220819473267	2.04220819473267	4.08441638946533	16.3376655578613	18.3798732757568	18.3798732757568	18.3798732757568	18.3798732757568	18.3798732757568	18.3798732757568	18.3798732757568	18.3798732757568	18.3798732757568	18.3798732757568	18.3798732757568	18.3798732757568	18.3798732757568	18.3798732757568	18.3798732757568	17.3587684631348	14.2954568862915	10.2110404968262	7.14772844314575	2.04220819473267	0	0	0	0	0	0	0	0	0	0	0	0
chrII	576332	576605	+	0	0	0	0	0	0	0	0	0	0	0	1.02110409736633	2.04220819473267	3.063312292099	3.063312292099	3.063312292099	3.063312292099	3.063312292099	3.063312292099	3.063312292099	3.063312292099	3.063312292099	3.063312292099	3.063312292099	1.02110409736633	1.02110409736633	1.02110409736633	2.04220819473267	2.04220819473267	2.04220819473267	2.04220819473267	2.04220819473267	2.04220819473267	2.04220819473267	2.04220819473267	2.04220819473267	2.04220819473267	2.04220819473267	2.04220819473267	2.04220819473267	2.04220819473267	2.04220819473267	2.04220819473267	2.04220819473267	2.04220819473267	2.04220819473267
chrII	714658	714801	+	1.02110409736633	2.04220819473267	2.04220819473267	2.04220819473267	3.063312292099	3.063312292099	3.063312292099	3.063312292099	3.063312292099	3.063312292099	3.063312292099	3.063312292099	3.063312292099	1.02110409736633	0	0	0	0	0	0	0	0	0	0	0	1.02110409736633	1.02110409736633	1.02110409736633	1.02110409736633	1.02110409736633	1.02110409736633	1.02110409736633	1.02110409736633	1.02110409736633	1.02110409736633	0	0	0	0	0	0	0	1.02110409736633	1.02110409736633	1.02110409736633	7.14772844314575
chrII	784952	785168	+	1.02110409736633	1.02110409736633	1.02110409736633	1.02110409736633	1.02110409736633	1.02110409736633	1.02110409736633	1.02110409736633	1.02110409736633	1.02110409736633	0	0	0	0	0	0	0	0	0	0	0	0	0	1.02110409736633	1.02110409736633	1.02110409736633	1.02110409736633	2.04220819473267	2.04220819473267	2.04220819473267	2.04220819473267	2.04220819473267	3.063312292099	3.063312292099	3.063312292099	3.063312292099	3.063312292099	4.08441638946533	5.10552024841309	4.08441638946533	4.08441638946533	3.063312292099	3.063312292099	3.063312292099	3.063312292099	3.063312292099
chrIII	39036	39326	+	2.04220819473267	2.04220819473267	2.04220819473267	3.063312292099	3.063312292099	3.063312292099	3.063312292099	3.063312292099	3.063312292099	3.063312292099	4.08441638946533	3.063312292099	1.02110409736633	3.063312292099	3.063312292099	3.063312292099	5.10552024841309	6.126624584198	6.126624584198	6.126624584198	6.126624584198	6.126624584198	6.126624584198	6.126624584198	6.126624584198	5.10552024841309	5.10552024841309	5.10552024841309	5.10552024841309	3.063312292099	2.04220819473267	0	0	0	0	0	0	0	0	0	0	0	0	0	0	0
chrIII	68933	69297	+	15.3165607452393	13.2743530273438	13.2743530273438	11.2321453094482	12.253249168396	13.2743530273438	13.2743530273438	13.2743530273438	13.2743530273438	13.2743530273438	13.2743530273438	13.2743530273438	12.253249168396	12.253249168396	12.253249168396	10.2110404968262	10.2110404968262	10.2110404968262	7.14772844314575	6.126624584198	6.126624584198	7.14772844314575	8.16883277893066	9.18993663787842	9.18993663787842	14.2954568862915	14.2954568862915	14.2954568862915	14.2954568862915	14.2954568862915	16.3376655578613	16.3376655578613	17.3587684631348	17.3587684631348	17.3587684631348	17.3587684631348	18.3798732757568	24.506498336792	24.506498336792	25.5276012420654	25.5276012420654	26.5487060546875	24.506498336792	26.5487060546875	26.5487060546875	26.5487060546875
chrIII	131779	132077	+	0	0	0	0	0	0	0	0	0	0	0	0	0	0	0	0	0	0	0	0	0	0	0	0	0	0	0	0	0	0	0	0	0	0	0	0	0	0	0	0	0	0	0	0	0	0
chrIII	163955	164239	+	0	0	0	0	0	1.02110409736633	1.02110409736633	1.02110409736633	1.02110409736633	1.02110409736633	2.04220819473267	3.063312292099	3.063312292099	3.063312292099	5.10552024841309	5.10552024841309	4.08441638946533	4.08441638946533	4.08441638946533	4.08441638946533	5.10552024841309	5.10552024841309	6.126624584198	6.126624584198	4.08441638946533	2.04220819473267	1.02110409736633	0	0	0	0	0	0	0	0	0	0	1.02110409736633	1.02110409736633	1.02110409736633	1.02110409736633	1.02110409736633	1.02110409736633	1.02110409736633	1.02110409736633	1.02110409736633
chrIII	179053	179251	+	1.02110409736633	0	0	0	0	0	0	0	0	0	0	0	0	0	0	0	0	0	0	0	0	0	0	0	0	0	0	0	0	0	0	0	0	0	0	0	0	1.02110409736633	1.02110409736633	1.02110409736633	1.02110409736633	1.02110409736633	1.02110409736633	0	1.02110409736633	1.02110409736633
chrIV	57009	57149	+	2.04220819473267	1.02110409736633	0	0	0	0	0	0	0	0	0	0	0	0	0	0	1.02110409736633	1.02110409736633	1.02110409736633	1.02110409736633	1.02110409736633	1.02110409736633	1.02110409736633	1.02110409736633	1.02110409736633	0	0	0	0	0	0	0	0	0	0	0	0	0	0	0	0	0	0	0	0	1.02110409736633
chrIV	163401	163536	+	2.04220819473267	2.04220819473267	1.02110409736633	1.02110409736633	1.02110409736633	1.02110409736633	1.02110409736633	1.02110409736633	1.02110409736633	1.02110409736633	0	0	0	0	0	0	0	0	0	0	0	0	0	0	0	0	0	0	0	0	0	0	0	0	0	0	0	0	0	0	0	0	0	0	0	0
chrIV	310438	310922	+	2.04220819473267	2.04220819473267	2.04220819473267	2.04220819473267	2.04220819473267	2.04220819473267	1.02110409736633	1.02110409736633	1.02110409736633	1.02110409736633	1.02110409736633	1.02110409736633	1.02110409736633	1.02110409736633	1.02110409736633	2.04220819473267	2.04220819473267	2.04220819473267	2.04220819473267	2.04220819473267	1.02110409736633	1.02110409736633	1.02110409736633	1.02110409736633	0	0	0	0	0	0	0	0	0	0	0	0	0	0	0	0	0	1.02110409736633	1.02110409736633	1.02110409736633	2.04220819473267	2.04220819473267
chrIV	423724	423917	+	1.02110409736633	1.02110409736633	1.02110409736633	1.02110409736633	1.02110409736633	1.02110409736633	1.02110409736633	1.02110409736633	1.02110409736633	1.02110409736633	1.02110409736633	1.02110409736633	2.04220819473267	2.04220819473267	2.04220819473267	2.04220819473267	2.04220819473267	2.04220819473267	2.04220819473267	2.04220819473267	2.04220819473267	2.04220819473267	2.04220819473267	2.04220819473267	2.04220819473267	2.04220819473267	1.02110409736633	0	0	0	0	0	0	0	0	0	0	0	0	0	0	0	0	0	0	0
chrIV	442552	442801	+	1.02110409736633	1.02110409736633	1.02110409736633	2.04220819473267	3.063312292099	3.063312292099	3.063312292099	3.063312292099	3.063312292099	3.063312292099	3.063312292099	3.063312292099	3.063312292099	1.02110409736633	0	0	0	0	1.02110409736633	1.02110409736633	1.02110409736633	1.02110409736633	2.04220819473267	2.04220819473267	3.063312292099	3.063312292099	3.063312292099	3.063312292099	3.063312292099	3.063312292099	3.063312292099	4.08441638946533	5.10552024841309	6.126624584198	6.126624584198	5.10552024841309	6.126624584198	6.126624584198	6.126624584198	8.16883277893066	9.18993663787842	9.18993663787842	8.16883277893066	8.16883277893066	8.16883277893066	8.16883277893066
chrIV	482614	483320	+	5.10552024841309	5.10552024841309	5.10552024841309	5.10552024841309	5.10552024841309	3.063312292099	3.063312292099	3.063312292099	3.063312292099	3.063312292099	3.063312292099	3.063312292099	3.063312292099	3.063312292099	3.063312292099	3.063312292099	3.063312292099	3.063312292099	3.063312292099	3.063312292099	3.063312292099	3.063312292099	3.063312292099	3.063312292099	3.063312292099	3.063312292099	3.063312292099	3.063312292099	3.063312292099	3.063312292099	2.04220819473267	0	0	1.02110409736633	1.02110409736633	1.02110409736633	1.02110409736633	0	0	0	0	0	0	0	0	0
chrIV	501754	502074	+	59.2240371704102	60.2451400756836	58.2029342651367	59.2240371704102	59.2240371704102	56.1607246398926	52.0763092041016	52.0763092041016	53.097412109375	53.097412109375	53.097412109375	51.0552024841309	45.9496841430664	45.9496841430664	38.8019561767578	38.8019561767578	35.7386436462402	36.7597465515137	36.7597465515137	37.7808494567871	37.7808494567871	37.7808494567871	37.7808494567871	37.7808494567871	32.6753311157227	32.6753311157227	29.6120185852051	27.5698108673096	28.590913772583	19.4009780883789	19.4009780883789	19.4009780883789	19.4009780883789	18.3798732757568	18.3798732757568	18.3798732757568	19.4009780883789	19.4009780883789	19.4009780883789	19.4009780883789	18.3798732757568	15.3165607452393	15.3165607452393	13.2743530273438	8.16883277893066	2.04220819473267
chrIV	588007	588482	+	1.02110409736633	1.02110409736633	0	0	0	0	0	0	0	0	0	1.02110409736633	1.02110409736633	1.02110409736633	1.02110409736633	1.02110409736633	1.02110409736633	1.02110409736633	1.02110409736633	1.02110409736633	1.02110409736633	1.02110409736633	1.02110409736633	1.02110409736633	1.02110409736633	1.02110409736633	0	0	0	0	0	0	0	0	0	0	0	0	0	0	0	0	0	0	0	0
chrIV	727825	728047	+	0	0	0	0	0	0	0	0	0	0	0	0	0	0	0	0	0	0	0	0	0	0	0	0	0	0	1.02110409736633	1.02110409736633	1.02110409736633	1.02110409736633	1.02110409736633	1.02110409736633	1.02110409736633	1.02110409736633	1.02110409736633	1.02110409736633	1.02110409736633	1.02110409736633	1.02110409736633	1.02110409736633	1.02110409736633	0	0	0	0	0
chrIV	794471	795084	+	2.04220819473267	2.04220819473267	2.04220819473267	2.04220819473267	2.04220819473267	2.04220819473267	2.04220819473267	2.04220819473267	2.04220819473267	2.04220819473267	2.04220819473267	2.04220819473267	2.04220819473267	2.04220819473267	2.04220819473267	2.04220819473267	3.063312292099	3.063312292099	3.063312292099	4.08441638946533	4.08441638946533	4.08441638946533	5.10552024841309	5.10552024841309	6.126624584198	6.126624584198	6.126624584198	5.10552024841309	4.08441638946533	4.08441638946533	3.063312292099	3.063312292099	2.04220819473267	2.04220819473267	2.04220819473267	0	0	0	1.02110409736633	1.02110409736633	1.02110409736633	1.02110409736633	1.02110409736633	1.02110409736633	1.02110409736633	1.02110409736633
chrIV	974570	974793	+	0	0	0	0	0	0	0	0	0	0	0	0	1.02110409736633	1.02110409736633	1.02110409736633	2.04220819473267	2.04220819473267	2.04220819473267	2.04220819473267	2.04220819473267	2.04220819473267	2.04220819473267	2.04220819473267	0	0	0	0	0	0	0	0	0	0	0	0	0	0	0	0	0	0	0	0	0	0	0
chrIV	1030504	1030733	+	0	0	0	0	0	0	0	1.02110409736633	1.02110409736633	1.02110409736633	1.02110409736633	1.02110409736633	1.02110409736633	1.02110409736633	1.02110409736633	1.02110409736633	1.02110409736633	0	0	0	0	0	0	0	0	1.02110409736633	1.02110409736633	1.02110409736633	1.02110409736633	1.02110409736633	1.02110409736633	1.02110409736633	1.02110409736633	1.02110409736633	0	0	0	0	0	0	0	0	0	0	0	0
chrIV	1072774	1073221	+	4.08441638946533	5.10552024841309	5.10552024841309	5.10552024841309	5.10552024841309	5.10552024841309	5.10552024841309	5.10552024841309	5.10552024841309	5.10552024841309	5.10552024841309	5.10552024841309	5.10552024841309	5.10552024841309	5.10552024841309	4.08441638946533	4.08441638946533	4.08441638946533	4.08441638946533	4.08441638946533	4.08441638946533	4.08441638946533	4.08441638946533	4.08441638946533	4.08441638946533	4.08441638946533	4.08441638946533	4.08441638946533	4.08441638946533	4.08441638946533	4.08441638946533	4.08441638946533	4.08441638946533	5.10552024841309	5.10552024841309	5.10552024841309	5.10552024841309	5.10552024841309	5.10552024841309	5.10552024841309	5.10552024841309	5.10552024841309	5.10552024841309	5.10552024841309	5.10552024841309	5.10552024841309
chrIV	1090373	1091272	+	0	0	0	0	0	0	0	0	0	1.02110409736633	1.02110409736633	1.02110409736633	1.02110409736633	1.02110409736633	1.02110409736633	1.02110409736633	1.02110409736633	1.02110409736633	1.02110409736633	1.02110409736633	0	0	0	0	0	0	0	0	0	0	0	0	0	0	0	0	0	0	0	0	0	0	0	0	0	0
chrIV	1092700	1093112	+	1.02110409736633	2.04220819473267	2.04220819473267	1.02110409736633	1.02110409736633	2.04220819473267	2.04220819473267	3.063312292099	4.08441638946533	4.08441638946533	4.08441638946533	4.08441638946533	3.063312292099	2.04220819473267	2.04220819473267	2.04220819473267	2.04220819473267	2.04220819473267	1.02110409736633	0	0	0	0	0	0	0	0	0	0	0	0	0	0	0	2.04220819473267	2.04220819473267	2.04220819473267	2.04220819473267	2.04220819473267	2.04220819473267	2.04220819473267	2.04220819473267	2.04220819473267	2.04220819473267	2.04220819473267	2.04220819473267
chrIV	1106080	1106269	+	0	1.02110409736633	2.04220819473267	2.04220819473267	2.04220819473267	2.04220819473267	2.04220819473267	2.04220819473267	2.04220819473267	2.04220819473267	2.04220819473267	2.04220819473267	2.04220819473267	2.04220819473267	2.04220819473267	3.063312292099	3.063312292099	3.063312292099	3.063312292099	3.063312292099	3.063312292099	3.063312292099	2.04220819473267	2.04220819473267	2.04220819473267	2.04220819473267	2.04220819473267	2.04220819473267	2.04220819473267	2.04220819473267	2.04220819473267	2.04220819473267	2.04220819473267	2.04220819473267	2.04220819473267	0	0	1.02110409736633	1.02110409736633	1.02110409736633	1.02110409736633	1.02110409736633	0	0	0	0
chrIV	1240105	1240646	+	453.370208740234	465.623474121094	463.581237792969	457.454620361328	466.644561767578	465.623474121094	449.285797119141	442.138061523438	444.180267333984	448.264678955078	449.285797119141	445.201385498047	442.138061523438	414.568267822266	390.061767578125	371.681884765625	361.470855712891	350.238708496094	319.605590820312	302.246795654297	285.909149169922	265.487060546875	244.043869018555	233.83283996582	207.284133911133	202.178604125977	199.115295410156	192.988677978516	187.883148193359	167.461074829102	158.271133422852	150.102294921875	142.954574584961	132.743530273438	125.595802307129	119.469177246094	115.384757995605	112.321449279785	103.13151550293	84.7516403198242	67.3928680419922	56.1607246398926	54.1185150146484	54.1185150146484	45.9496841430664	42.8863716125488
chrIV	1319433	1319680	+	3.063312292099	3.063312292099	2.04220819473267	1.02110409736633	1.02110409736633	1.02110409736633	1.02110409736633	1.02110409736633	0	0	0	0	1.02110409736633	1.02110409736633	1.02110409736633	1.02110409736633	0	0	0	2.04220819473267	3.063312292099	3.063312292099	3.063312292099	3.063312292099	3.063312292099	3.063312292099	3.063312292099	3.063312292099	3.063312292099	3.063312292099	3.063312292099	1.02110409736633	0	0	0	0	0	0	0	0	0	0	0	0	0	0
chrIV	1334191	1334537	+	0	0	0	0	0	0	0	0	0	0	0	0	0	0	0	0	0	0	0	0	0	0	0	0	0	0	0	0	0	0	0	0	0	0	0	0	0	0	0	0	0	0	0	0	0	0
chrIV	1359134	1359371	+	1.02110409736633	1.02110409736633	1.02110409736633	1.02110409736633	0	0	0	0	0	1.02110409736633	1.02110409736633	1.02110409736633	2.04220819473267	2.04220819473267	2.04220819473267	2.04220819473267	2.04220819473267	2.04220819473267	2.04220819473267	2.04220819473267	1.02110409736633	1.02110409736633	1.02110409736633	1.02110409736633	0	0	0	1.02110409736633	1.02110409736633	1.02110409736633	1.02110409736633	2.04220819473267	2.04220819473267	2.04220819473267	2.04220819473267	2.04220819473267	2.04220819473267	0	0	0	0	0	0	0	0	0
chrIV	1427375	1427802	+	2.04220819473267	1.02110409736633	1.02110409736633	0	0	0	0	0	0	0	0	0	0	0	0	1.02110409736633	1.02110409736633	1.02110409736633	1.02110409736633	1.02110409736633	0	0	0	0	0	0	0	0	0	0	0	0	0	0	0	0	0	0	0	0	0	0	0	0	0	0
chrIV	1496773	1497053	+	0	0	0	0	0	0	0	0	0	0	0	0	1.02110409736633	1.02110409736633	2.04220819473267	2.04220819473267	2.04220819473267	1.02110409736633	1.02110409736633	1.02110409736633	1.02110409736633	1.02110409736633	1.02110409736633	1.02110409736633	1.02110409736633	1.02110409736633	0	0	0	0	1.02110409736633	1.02110409736633	1.02110409736633	1.02110409736633	1.02110409736633	1.02110409736633	1.02110409736633	1.02110409736633	1.02110409736633	1.02110409736633	1.02110409736633	1.02110409736633	1.02110409736633	0	0	0
chrIX	99982	100114	+	0	0	0	0	0	0	0	0	0	0	0	0	0	0	0	0	0	0	0	0	0	3.063312292099	17.3587684631348	23.4853935241699	23.4853935241699	23.4853935241699	23.4853935241699	23.4853935241699	23.4853935241699	23.4853935241699	23.4853935241699	23.4853935241699	22.4642906188965	21.4431858062744	1.02110409736633	1.02110409736633	1.02110409736633	1.02110409736633	1.02110409736633	1.02110409736633	1.02110409736633	1.02110409736633	1.02110409736633	1.02110409736633	1.02110409736633	2.04220819473267
chrIX	187903	188113	+	1.02110409736633	1.02110409736633	1.02110409736633	1.02110409736633	1.02110409736633	3.063312292099	4.08441638946533	5.10552024841309	5.10552024841309	5.10552024841309	5.10552024841309	4.08441638946533	4.08441638946533	4.08441638946533	4.08441638946533	4.08441638946533	3.063312292099	1.02110409736633	0	0	0	0	0	0	0	0	0	0	0	0	0	0	0	0	0	0	0	1.02110409736633	1.02110409736633	1.02110409736633	1.02110409736633	1.02110409736633	2.04220819473267	2.04220819473267	2.04220819473267	2.04220819473267
chrIX	203436	203902	+	0	0	0	0	0	0	0	0	0	0	0	0	0	0	0	0	0	0	0	0	0	0	0	0	0	0	0	0	0	0	0	0	0	0	0	0	0	0	0	0	0	0	0	0	0	0
chrIX	212147	212394	+	1.02110409736633	1.02110409736633	1.02110409736633	1.02110409736633	1.02110409736633	2.04220819473267	1.02110409736633	1.02110409736633	2.04220819473267	3.063312292099	3.063312292099	3.063312292099	3.063312292099	3.063312292099	3.063312292099	3.063312292099	3.063312292099	3.063312292099	2.04220819473267	0	0	0	0	0	0	0	0	0	0	0	0	0	0	0	0	0	0	0	0	0	0	0	0	0	0	0
chrIX	220963	221088	+	0	0	0	0	0	0	0	0	0	0	0	0	0	0	0	0	0	0	0	0	0	0	0	0	0	0	1.02110409736633	1.02110409736633	1.02110409736633	1.02110409736633	1.02110409736633	1.02110409736633	1.02110409736633	0	0	0	0	0	0	1.02110409736633	1.02110409736633	1.02110409736633	2.04220819473267	2.04220819473267	2.04220819473267	1.02110409736633
chrIX	274072	274310	+	8.16883277893066	9.18993663787842	9.18993663787842	10.2110404968262	9.18993663787842	10.2110404968262	11.2321453094482	11.2321453094482	10.2110404968262	10.2110404968262	5.10552024841309	4.08441638946533	3.063312292099	3.063312292099	2.04220819473267	2.04220819473267	2.04220819473267	2.04220819473267	3.063312292099	3.063312292099	4.08441638946533	4.08441638946533	3.063312292099	3.063312292099	3.063312292099	3.063312292099	3.063312292099	3.063312292099	3.063312292099	3.063312292099	4.08441638946533	10.2110404968262	12.253249168396	13.2743530273438	13.2743530273438	14.2954568862915	14.2954568862915	15.3165607452393	15.3165607452393	15.3165607452393	14.2954568862915	14.2954568862915	13.2743530273438	6.126624584198	5.10552024841309	4.08441638946533
chrV	9952	10415	+	1.02110409736633	2.04220819473267	2.04220819473267	2.04220819473267	2.04220819473267	2.04220819473267	3.063312292099	3.063312292099	3.063312292099	4.08441638946533	4.08441638946533	4.08441638946533	5.10552024841309	5.10552024841309	5.10552024841309	5.10552024841309	3.063312292099	3.063312292099	3.063312292099	3.063312292099	3.063312292099	3.063312292099	2.04220819473267	2.04220819473267	2.04220819473267	2.04220819473267	2.04220819473267	2.04220819473267	2.04220819473267	2.04220819473267	2.04220819473267	2.04220819473267	2.04220819473267	2.04220819473267	2.04220819473267	2.04220819473267	2.04220819473267	2.04220819473267	2.04220819473267	2.04220819473267	2.04220819473267	2.04220819473267	2.04220819473267	2.04220819473267	2.04220819473267	2.04220819473267
chrV	238464	238810	+	1.02110409736633	1.02110409736633	1.02110409736633	1.02110409736633	1.02110409736633	1.02110409736633	1.02110409736633	2.04220819473267	2.04220819473267	2.04220819473267	2.04220819473267	2.04220819473267	2.04220819473267	2.04220819473267	2.04220819473267	2.04220819473267	3.063312292099	3.063312292099	3.063312292099	3.063312292099	4.08441638946533	4.08441638946533	4.08441638946533	4.08441638946533	4.08441638946533	4.08441638946533	4.08441638946533	4.08441638946533	4.08441638946533	4.08441638946533	1.02110409736633	1.02110409736633	1.02110409736633	0	0	0	0	0	0	0	0	0	0	0	0	1.02110409736633
chrV	261941	262632	+	0	0	0	0	0	0	0	0	0	0	0	0	0	0	0	0	0	0	0	0	0	0	1.02110409736633	1.02110409736633	1.02110409736633	1.02110409736633	2.04220819473267	2.04220819473267	2.04220819473267	2.04220819473267	2.04220819473267	2.04220819473267	1.02110409736633	1.02110409736633	1.02110409736633	1.02110409736633	0	0	0	0	0	0	0	0	0	0
chrV	316751	316897	+	1.02110409736633	1.02110409736633	1.02110409736633	1.02110409736633	1.02110409736633	1.02110409736633	1.02110409736633	1.02110409736633	1.02110409736633	1.02110409736633	1.02110409736633	1.02110409736633	1.02110409736633	0	0	0	0	0	0	0	0	1.02110409736633	1.02110409736633	2.04220819473267	2.04220819473267	2.04220819473267	2.04220819473267	2.04220819473267	2.04220819473267	2.04220819473267	2.04220819473267	1.02110409736633	3.063312292099	3.063312292099	3.063312292099	2.04220819473267	2.04220819473267	2.04220819473267	2.04220819473267	2.04220819473267	2.04220819473267	2.04220819473267	0	0	0	0
chrV	326173	326450	+	1.02110409736633	0	0	0	0	0	0	0	0	0	0	0	0	0	0	0	0	0	0	0	0	0	0	0	0	0	0	0	0	0	0	0	0	0	0	0	1.02110409736633	1.02110409736633	1.02110409736633	2.04220819473267	2.04220819473267	2.04220819473267	2.04220819473267	3.063312292099	3.063312292099	4.08441638946533
chrV	347826	347964	+	0	0	0	0	0	0	0	0	0	1.02110409736633	1.02110409736633	1.02110409736633	1.02110409736633	1.02110409736633	0	0	0	0	0	0	0	0	0	0	0	0	0	0	0	0	0	0	0	0	0	0	0	0	0	1.02110409736633	1.02110409736633	1.02110409736633	1.02110409736633	1.02110409736633	1.02110409736633	1.02110409736633
chrV	422169	422447	+	0	0	0	0	0	0	0	0	0	1.02110409736633	1.02110409736633	1.02110409736633	1.02110409736633	1.02110409736633	1.02110409736633	1.02110409736633	1.02110409736633	1.02110409736633	1.02110409736633	1.02110409736633	1.02110409736633	1.02110409736633	1.02110409736633	1.02110409736633	1.02110409736633	1.02110409736633	1.02110409736633	1.02110409736633	0	0	0	1.02110409736633	1.02110409736633	1.02110409736633	1.02110409736633	3.063312292099	3.063312292099	3.063312292099	4.08441638946533	5.10552024841309	5.10552024841309	5.10552024841309	5.10552024841309	5.10552024841309	5.10552024841309	4.08441638946533
chrV	500607	500829	+	0	0	0	0	0	0	0	0	0	0	0	0	0	0	0	0	0	0	0	0	0	1.02110409736633	1.02110409736633	1.02110409736633	1.02110409736633	1.02110409736633	1.02110409736633	1.02110409736633	1.02110409736633	1.02110409736633	1.02110409736633	1.02110409736633	0	0	0	0	0	0	0	0	0	0	0	0	0	0
chrVI	44676	45654	+	0	0	0	0	0	0	0	0	0	1.02110409736633	1.02110409736633	1.02110409736633	1.02110409736633	1.02110409736633	1.02110409736633	1.02110409736633	1.02110409736633	0	0	0	0	0	0	0	0	0	0	0	0	0	1.02110409736633	1.02110409736633	1.02110409736633	1.02110409736633	1.02110409736633	1.02110409736633	1.02110409736633	1.02110409736633	1.02110409736633	1.02110409736633	0	0	0	0	0	0
chrVII	148226	148313	+	11.2321453094482	11.2321453094482	11.2321453094482	7.14772844314575	7.14772844314575	7.14772844314575	7.14772844314575	7.14772844314575	7.14772844314575	6.126624584198	6.126624584198	7.14772844314575	7.14772844314575	7.14772844314575	7.14772844314575	7.14772844314575	9.18993663787842	9.18993663787842	9.18993663787842	10.2110404968262	10.2110404968262	10.2110404968262	11.2321453094482	11.2321453094482	11.2321453094482	11.2321453094482	11.2321453094482	11.2321453094482	11.2321453094482	14.2954568862915	14.2954568862915	16.3376655578613	17.3587684631348	17.3587684631348	17.3587684631348	17.3587684631348	18.3798732757568	18.3798732757568	18.3798732757568	18.3798732757568	18.3798732757568	15.3165607452393	9.18993663787842	11.2321453094482	11.2321453094482	10.2110404968262
chrVII	166718	166890	+	4.08441638946533	4.08441638946533	4.08441638946533	4.08441638946533	4.08441638946533	4.08441638946533	4.08441638946533	4.08441638946533	4.08441638946533	4.08441638946533	1.02110409736633	1.02110409736633	1.02110409736633	1.02110409736633	1.02110409736633	0	0	0	1.02110409736633	1.02110409736633	1.02110409736633	1.02110409736633	1.02110409736633	1.02110409736633	1.02110409736633	2.04220819473267	2.04220819473267	2.04220819473267	2.04220819473267	1.02110409736633	1.02110409736633	1.02110409736633	1.02110409736633	1.02110409736633	1.02110409736633	1.02110409736633	1.02110409736633	1.02110409736633	1.02110409736633	1.02110409736633	0	0	0	0	0	0
chrVII	225929	226160	+	0	0	0	0	0	0	0	0	0	0	0	0	0	0	0	0	0	0	0	1.02110409736633	1.02110409736633	1.02110409736633	1.02110409736633	1.02110409736633	1.02110409736633	4.08441638946533	5.10552024841309	5.10552024841309	5.10552024841309	6.126624584198	6.126624584198	7.14772844314575	8.16883277893066	8.16883277893066	7.14772844314575	7.14772844314575	7.14772844314575	7.14772844314575	7.14772844314575	7.14772844314575	7.14772844314575	7.14772844314575	7.14772844314575	7.14772844314575	7.14772844314575	6.126624584198
chrVII	228781	229356	+	0	0	0	0	0	0	0	0	0	0	0	0	0	0	0	0	0	0	0	0	0	0	0	0	0	1.02110409736633	1.02110409736633	2.04220819473267	2.04220819473267	2.04220819473267	2.04220819473267	2.04220819473267	1.02110409736633	1.02110409736633	1.02110409736633	1.02110409736633	1.02110409736633	1.02110409736633	0	0	0	0	0	0	0	0
chrVII	269330	269634	+	1.02110409736633	1.02110409736633	1.02110409736633	0	1.02110409736633	1.02110409736633	1.02110409736633	1.02110409736633	1.02110409736633	1.02110409736633	2.04220819473267	2.04220819473267	2.04220819473267	2.04220819473267	2.04220819473267	2.04220819473267	2.04220819473267	2.04220819473267	2.04220819473267	2.04220819473267	2.04220819473267	1.02110409736633	1.02110409736633	1.02110409736633	1.02110409736633	1.02110409736633	0	1.02110409736633	2.04220819473267	2.04220819473267	2.04220819473267	2.04220819473267	2.04220819473267	2.04220819473267	2.04220819473267	2.04220819473267	2.04220819473267	2.04220819473267	2.04220819473267	2.04220819473267	2.04220819473267	2.04220819473267	1.02110409736633	1.02110409736633	1.02110409736633	1.02110409736633
chrVII	280777	281014	+	0	0	0	0	0	0	0	0	0	0	0	0	0	0	0	0	0	0	0	0	0	0	0	0	0	0	0	0	0	0	0	0	0	0	0	1.02110409736633	1.02110409736633	1.02110409736633	1.02110409736633	1.02110409736633	1.02110409736633	1.02110409736633	1.02110409736633	1.02110409736633	1.02110409736633	1.02110409736633
chrVII	366865	367139	+	6.126624584198	6.126624584198	6.126624584198	6.126624584198	5.10552024841309	4.08441638946533	4.08441638946533	7.14772844314575	9.18993663787842	7.14772844314575	7.14772844314575	7.14772844314575	7.14772844314575	7.14772844314575	7.14772844314575	6.126624584198	6.126624584198	6.126624584198	6.126624584198	6.126624584198	6.126624584198	6.126624584198	6.126624584198	6.126624584198	4.08441638946533	4.08441638946533	4.08441638946533	1.02110409736633	1.02110409736633	1.02110409736633	1.02110409736633	1.02110409736633	1.02110409736633	1.02110409736633	1.02110409736633	1.02110409736633	1.02110409736633	1.02110409736633	1.02110409736633	2.04220819473267	2.04220819473267	2.04220819473267	2.04220819473267	2.04220819473267	2.04220819473267	2.04220819473267
chrVII	420880	421093	+	0	0	0	0	0	0	0	0	0	0	0	0	0	0	0	0	0	0	0	0	0	1.02110409736633	1.02110409736633	1.02110409736633	1.02110409736633	4.08441638946533	5.10552024841309	7.14772844314575	7.14772844314575	7.14772844314575	7.14772844314575	7.14772844314575	6.126624584198	6.126624584198	7.14772844314575	8.16883277893066	8.16883277893066	8.16883277893066	7.14772844314575	5.10552024841309	6.126624584198	7.14772844314575	6.126624584198	6.126624584198	7.14772844314575	10.2110404968262
chrVII	427281	427377	+	1.02110409736633	1.02110409736633	1.02110409736633	1.02110409736633	1.02110409736633	1.02110409736633	0	0	0	0	1.02110409736633	1.02110409736633	2.04220819473267	2.04220819473267	4.08441638946533	4.08441638946533	4.08441638946533	5.10552024841309	6.126624584198	5.10552024841309	4.08441638946533	4.08441638946533	4.08441638946533	4.08441638946533	5.10552024841309	4.08441638946533	4.08441638946533	4.08441638946533	4.08441638946533	3.063312292099	3.063312292099	3.063312292099	3.063312292099	3.063312292099	3.063312292099	4.08441638946533	4.08441638946533	4.08441638946533	3.063312292099	3.063312292099	3.063312292099	3.063312292099	3.063312292099	3.063312292099	3.063312292099	4.08441638946533
chrVII	605736	605935	+	0	0	0	0	0	0	1.02110409736633	1.02110409736633	1.02110409736633	1.02110409736633	0	0	0	0	0	0	0	0	0	0	0	0	0	0	0	0	0	0	0	0	0	0	0	0	0	0	0	0	1.02110409736633	1.02110409736633	2.04220819473267	2.04220819473267	2.04220819473267	2.04220819473267	2.04220819473267	2.04220819473267
chrVII	616324	616917	+	8.16883277893066	4.08441638946533	2.04220819473267	2.04220819473267	2.04220819473267	2.04220819473267	2.04220819473267	1.02110409736633	1.02110409736633	1.02110409736633	1.02110409736633	2.04220819473267	2.04220819473267	3.063312292099	3.063312292099	3.063312292099	3.063312292099	3.063312292099	3.063312292099	3.063312292099	3.063312292099	2.04220819473267	2.04220819473267	2.04220819473267	2.04220819473267	2.04220819473267	1.02110409736633	1.02110409736633	2.04220819473267	2.04220819473267	3.063312292099	2.04220819473267	2.04220819473267	2.04220819473267	2.04220819473267	2.04220819473267	2.04220819473267	1.02110409736633	1.02110409736633	1.02110409736633	1.02110409736633	1.02110409736633	1.02110409736633	1.02110409736633	0	1.02110409736633
chrVII	884481	884661	+	0	0	0	1.02110409736633	1.02110409736633	1.02110409736633	1.02110409736633	1.02110409736633	1.02110409736633	1.02110409736633	1.02110409736633	1.02110409736633	1.02110409736633	1.02110409736633	1.02110409736633	1.02110409736633	2.04220819473267	3.063312292099	3.063312292099	2.04220819473267	2.04220819473267	2.04220819473267	2.04220819473267	2.04220819473267	2.04220819473267	2.04220819473267	1.02110409736633	1.02110409736633	1.02110409736633	1.02110409736633	2.04220819473267	2.04220819473267	2.04220819473267	1.02110409736633	2.04220819473267	4.08441638946533	5.10552024841309	6.126624584198	6.126624584198	6.126624584198	6.126624584198	6.126624584198	6.126624584198	6.126624584198	5.10552024841309	3.063312292099
chrVII	962295	962453	+	0	0	0	0	1.02110409736633	1.02110409736633	1.02110409736633	1.02110409736633	1.02110409736633	1.02110409736633	1.02110409736633	1.02110409736633	1.02110409736633	1.02110409736633	3.063312292099	3.063312292099	3.063312292099	2.04220819473267	2.04220819473267	2.04220819473267	1.02110409736633	1.02110409736633	1.02110409736633	1.02110409736633	1.02110409736633	0	0	0	0	1.02110409736633	1.02110409736633	1.02110409736633	1.02110409736633	1.02110409736633	1.02110409736633	1.02110409736633	2.04220819473267	2.04220819473267	2.04220819473267	2.04220819473267	2.04220819473267	2.04220819473267	1.02110409736633	1.02110409736633	1.02110409736633	1.02110409736633
chrVII	1000591	1000796	+	0	0	0	0	0	0	0	0	0	0	0	0	0	0	0	0	0	0	0	0	0	0	0	0	0	0	0	0	0	0	0	0	0	0	0	0	0	0	0	0	0	0	0	0	0	0
chrVII	1017945	1018367	+	1.02110409736633	1.02110409736633	1.02110409736633	2.04220819473267	2.04220819473267	2.04220819473267	2.04220819473267	2.04220819473267	2.04220819473267	3.063312292099	3.063312292099	3.063312292099	3.063312292099	2.04220819473267	0	0	0	0	0	0	0	0	0	0	0	0	0	0	0	0	0	0	0	0	0	0	0	0	0	0	0	1.02110409736633	1.02110409736633	1.02110409736633	1.02110409736633	1.02110409736633
chrVII	1038707	1039046	+	6.126624584198	6.126624584198	6.126624584198	7.14772844314575	7.14772844314575	5.10552024841309	6.126624584198	3.063312292099	2.04220819473267	2.04220819473267	2.04220819473267	2.04220819473267	2.04220819473267	2.04220819473267	2.04220819473267	2.04220819473267	1.02110409736633	1.02110409736633	1.02110409736633	0	0	0	0	0	0	0	0	0	0	0	0	0	0	0	0	0	0	0	0	0	0	0	1.02110409736633	2.04220819473267	2.04220819473267	2.04220819473267
chrVII	1065501	1065662	+	3.063312292099	3.063312292099	4.08441638946533	3.063312292099	3.063312292099	3.063312292099	3.063312292099	3.063312292099	3.063312292099	2.04220819473267	2.04220819473267	3.063312292099	3.063312292099	3.063312292099	3.063312292099	4.08441638946533	4.08441638946533	4.08441638946533	4.08441638946533	4.08441638946533	4.08441638946533	4.08441638946533	4.08441638946533	4.08441638946533	4.08441638946533	4.08441638946533	3.063312292099	3.063312292099	3.063312292099	2.04220819473267	2.04220819473267	2.04220819473267	2.04220819473267	2.04220819473267	2.04220819473267	2.04220819473267	2.04220819473267	2.04220819473267	2.04220819473267	2.04220819473267	2.04220819473267	0	1.02110409736633	1.02110409736633	1.02110409736633	1.02110409736633
chrVIII	115534	115641	+	6.126624584198	6.126624584198	6.126624584198	6.126624584198	6.126624584198	6.126624584198	6.126624584198	6.126624584198	6.126624584198	6.126624584198	5.10552024841309	5.10552024841309	5.10552024841309	5.10552024841309	6.126624584198	7.14772844314575	8.16883277893066	8.16883277893066	8.16883277893066	8.16883277893066	8.16883277893066	8.16883277893066	9.18993663787842	9.18993663787842	9.18993663787842	9.18993663787842	11.2321453094482	11.2321453094482	11.2321453094482	11.2321453094482	8.16883277893066	8.16883277893066	9.18993663787842	9.18993663787842	9.18993663787842	9.18993663787842	9.18993663787842	8.16883277893066	7.14772844314575	7.14772844314575	7.14772844314575	7.14772844314575	7.14772844314575	6.126624584198	8.16883277893066	8.16883277893066
chrVIII	170687	170984	+	0	0	0	0	0	0	0	0	0	0	0	0	0	0	0	0	0	0	0	0	0	0	0	0	4.08441638946533	12.253249168396	12.253249168396	22.4642906188965	24.506498336792	24.506498336792	24.506498336792	24.506498336792	24.506498336792	24.506498336792	24.506498336792	24.506498336792	24.506498336792	24.506498336792	24.506498336792	24.506498336792	24.506498336792	23.4853935241699	22.4642906188965	22.4642906188965	19.4009780883789	10.2110404968262
chrVIII	501295	501621	+	0	0	0	0	0	0	0	0	0	0	0	0	0	0	0	0	0	0	0	0	0	0	1.02110409736633	1.02110409736633	1.02110409736633	1.02110409736633	1.02110409736633	1.02110409736633	1.02110409736633	1.02110409736633	1.02110409736633	1.02110409736633	0	0	0	0	0	0	0	0	0	0	0	0	0	0
chrX	31375	31760	+	1.02110409736633	1.02110409736633	2.04220819473267	2.04220819473267	2.04220819473267	2.04220819473267	2.04220819473267	2.04220819473267	2.04220819473267	3.063312292099	3.063312292099	3.063312292099	2.04220819473267	2.04220819473267	2.04220819473267	2.04220819473267	2.04220819473267	2.04220819473267	2.04220819473267	2.04220819473267	2.04220819473267	2.04220819473267	2.04220819473267	2.04220819473267	2.04220819473267	0	0	0	0	0	0	0	3.063312292099	3.063312292099	3.063312292099	3.063312292099	3.063312292099	3.063312292099	3.063312292099	4.08441638946533	4.08441638946533	4.08441638946533	8.16883277893066	8.16883277893066	8.16883277893066	8.16883277893066
chrX	109799	110232	+	0	0	0	0	0	0	0	0	0	0	0	0	0	0	0	0	1.02110409736633	1.02110409736633	2.04220819473267	2.04220819473267	2.04220819473267	2.04220819473267	3.063312292099	3.063312292099	3.063312292099	3.063312292099	3.063312292099	1.02110409736633	1.02110409736633	1.02110409736633	0	0	0	0	0	0	0	0	0	0	0	0	0	0	0	1.02110409736633
chrX	117933	118487	+	4.08441638946533	5.10552024841309	5.10552024841309	5.10552024841309	5.10552024841309	6.126624584198	6.126624584198	6.126624584198	6.126624584198	6.126624584198	6.126624584198	7.14772844314575	7.14772844314575	7.14772844314575	6.126624584198	5.10552024841309	4.08441638946533	3.063312292099	3.063312292099	2.04220819473267	2.04220819473267	2.04220819473267	2.04220819473267	2.04220819473267	2.04220819473267	2.04220819473267	2.04220819473267	2.04220819473267	2.04220819473267	2.04220819473267	2.04220819473267	2.04220819473267	2.04220819473267	2.04220819473267	2.04220819473267	2.04220819473267	2.04220819473267	2.04220819473267	2.04220819473267	2.04220819473267	2.04220819473267	2.04220819473267	1.02110409736633	1.02110409736633	1.02110409736633	1.02110409736633
chrX	134192	134349	+	17.3587684631348	17.3587684631348	17.3587684631348	17.3587684631348	17.3587684631348	16.3376655578613	16.3376655578613	16.3376655578613	16.3376655578613	16.3376655578613	15.3165607452393	15.3165607452393	2.04220819473267	4.08441638946533	6.126624584198	6.126624584198	6.126624584198	6.126624584198	6.126624584198	6.126624584198	6.126624584198	6.126624584198	6.126624584198	6.126624584198	6.126624584198	6.126624584198	6.126624584198	6.126624584198	6.126624584198	6.126624584198	6.126624584198	6.126624584198	3.063312292099	1.02110409736633	0	0	0	0	0	0	0	0	0	0	0	0
chrX	155032	155744	+	7.14772844314575	7.14772844314575	7.14772844314575	7.14772844314575	7.14772844314575	7.14772844314575	7.14772844314575	7.14772844314575	7.14772844314575	7.14772844314575	7.14772844314575	7.14772844314575	7.14772844314575	7.14772844314575	7.14772844314575	8.16883277893066	8.16883277893066	8.16883277893066	8.16883277893066	8.16883277893066	8.16883277893066	8.16883277893066	9.18993663787842	9.18993663787842	9.18993663787842	9.18993663787842	9.18993663787842	9.18993663787842	8.16883277893066	8.16883277893066	9.18993663787842	9.18993663787842	9.18993663787842	9.18993663787842	9.18993663787842	9.18993663787842	9.18993663787842	9.18993663787842	10.2110404968262	11.2321453094482	11.2321453094482	12.253249168396	14.2954568862915	14.2954568862915	14.2954568862915	14.2954568862915
chrX	349376	349948	+	13.2743530273438	13.2743530273438	13.2743530273438	13.2743530273438	13.2743530273438	13.2743530273438	13.2743530273438	13.2743530273438	13.2743530273438	13.2743530273438	13.2743530273438	13.2743530273438	14.2954568862915	14.2954568862915	15.3165607452393	15.3165607452393	18.3798732757568	19.4009780883789	19.4009780883789	19.4009780883789	19.4009780883789	19.4009780883789	19.4009780883789	19.4009780883789	13.2743530273438	13.2743530273438	13.2743530273438	13.2743530273438	13.2743530273438	13.2743530273438	12.253249168396	12.253249168396	12.253249168396	12.253249168396	12.253249168396	12.253249168396	12.253249168396	12.253249168396	8.16883277893066	8.16883277893066	8.16883277893066	8.16883277893066	8.16883277893066	5.10552024841309	5.10552024841309	5.10552024841309
chrX	413655	413923	+	1.02110409736633	1.02110409736633	1.02110409736633	1.02110409736633	1.02110409736633	1.02110409736633	1.02110409736633	1.02110409736633	1.02110409736633	1.02110409736633	1.02110409736633	2.04220819473267	1.02110409736633	2.04220819473267	2.04220819473267	2.04220819473267	2.04220819473267	2.04220819473267	2.04220819473267	2.04220819473267	2.04220819473267	2.04220819473267	2.04220819473267	2.04220819473267	2.04220819473267	1.02110409736633	0	0	0	0	0	0	0	0	0	0	0	0	0	0	0	0	0	0	0	0
chrX	458537	458672	+	18.3798732757568	19.4009780883789	19.4009780883789	19.4009780883789	19.4009780883789	19.4009780883789	19.4009780883789	19.4009780883789	18.3798732757568	18.3798732757568	18.3798732757568	18.3798732757568	17.3587684631348	17.3587684631348	13.2743530273438	13.2743530273438	10.2110404968262	10.2110404968262	9.18993663787842	9.18993663787842	9.18993663787842	9.18993663787842	8.16883277893066	5.10552024841309	5.10552024841309	5.10552024841309	5.10552024841309	2.04220819473267	2.04220819473267	2.04220819473267	2.04220819473267	2.04220819473267	2.04220819473267	2.04220819473267	2.04220819473267	2.04220819473267	2.04220819473267	0	0	0	0	0	0	0	0	0
chrX	486520	486691	+	3.063312292099	3.063312292099	3.063312292099	3.063312292099	3.063312292099	2.04220819473267	2.04220819473267	2.04220819473267	1.02110409736633	1.02110409736633	1.02110409736633	1.02110409736633	1.02110409736633	1.02110409736633	1.02110409736633	1.02110409736633	1.02110409736633	0	0	0	0	0	0	0	1.02110409736633	1.02110409736633	1.02110409736633	1.02110409736633	1.02110409736633	2.04220819473267	3.063312292099	3.063312292099	3.063312292099	3.063312292099	3.063312292099	2.04220819473267	2.04220819473267	2.04220819473267	2.04220819473267	2.04220819473267	2.04220819473267	2.04220819473267	0	0	1.02110409736633	1.02110409736633
chrX	581771	582247	+	0	0	0	0	0	0	0	0	0	0	0	0	1.02110409736633	3.063312292099	4.08441638946533	4.08441638946533	4.08441638946533	4.08441638946533	4.08441638946533	4.08441638946533	4.08441638946533	4.08441638946533	4.08441638946533	4.08441638946533	4.08441638946533	3.063312292099	3.063312292099	2.04220819473267	2.04220819473267	2.04220819473267	2.04220819473267	2.04220819473267	2.04220819473267	2.04220819473267	4.08441638946533	5.10552024841309	5.10552024841309	5.10552024841309	5.10552024841309	5.10552024841309	5.10552024841309	5.10552024841309	4.08441638946533	4.08441638946533	4.08441638946533	4.08441638946533
chrX	604490	604728	+	0	0	0	1.02110409736633	1.02110409736633	1.02110409736633	1.02110409736633	1.02110409736633	1.02110409736633	1.02110409736633	1.02110409736633	1.02110409736633	0	1.02110409736633	1.02110409736633	1.02110409736633	1.02110409736633	1.02110409736633	2.04220819473267	4.08441638946533	5.10552024841309	5.10552024841309	5.10552024841309	5.10552024841309	4.08441638946533	4.08441638946533	2.04220819473267	2.04220819473267	2.04220819473267	2.04220819473267	2.04220819473267	2.04220819473267	2.04220819473267	2.04220819473267	0	0	0	0	0	0	0	0	0	0	0	0
chrX	613242	613501	+	14.2954568862915	14.2954568862915	10.2110404968262	10.2110404968262	10.2110404968262	10.2110404968262	8.16883277893066	8.16883277893066	8.16883277893066	8.16883277893066	8.16883277893066	8.16883277893066	8.16883277893066	8.16883277893066	8.16883277893066	3.063312292099	3.063312292099	3.063312292099	2.04220819473267	1.02110409736633	0	0	0	0	1.02110409736633	1.02110409736633	2.04220819473267	2.04220819473267	2.04220819473267	2.04220819473267	2.04220819473267	6.126624584198	6.126624584198	6.126624584198	6.126624584198	4.08441638946533	4.08441638946533	4.08441638946533	5.10552024841309	5.10552024841309	5.10552024841309	5.10552024841309	7.14772844314575	7.14772844314575	7.14772844314575	7.14772844314575
chrXI	223208	223431	+	0	1.02110409736633	1.02110409736633	1.02110409736633	1.02110409736633	1.02110409736633	1.02110409736633	1.02110409736633	1.02110409736633	1.02110409736633	0	0	0	0	0	0	0	0	0	0	0	0	0	0	0	0	0	0	0	0	0	0	0	0	0	0	0	0	0	0	0	0	0	0	0	0
chrXI	246094	246278	+	6.126624584198	6.126624584198	6.126624584198	6.126624584198	6.126624584198	6.126624584198	6.126624584198	6.126624584198	6.126624584198	6.126624584198	6.126624584198	6.126624584198	6.126624584198	7.14772844314575	7.14772844314575	7.14772844314575	7.14772844314575	7.14772844314575	7.14772844314575	7.14772844314575	7.14772844314575	7.14772844314575	7.14772844314575	7.14772844314575	7.14772844314575	7.14772844314575	4.08441638946533	4.08441638946533	4.08441638946533	3.063312292099	3.063312292099	3.063312292099	3.063312292099	0	0	0	0	0	0	0	0	0	0	0	0	0
chrXI	328125	329042	+	0	0	0	0	0	0	0	0	0	0	0	0	0	0	0	0	0	0	1.02110409736633	2.04220819473267	2.04220819473267	2.04220819473267	2.04220819473267	2.04220819473267	2.04220819473267	2.04220819473267	2.04220819473267	2.04220819473267	2.04220819473267	2.04220819473267	2.04220819473267	2.04220819473267	2.04220819473267	2.04220819473267	2.04220819473267	2.04220819473267	2.04220819473267	2.04220819473267	2.04220819473267	2.04220819473267	2.04220819473267	2.04220819473267	2.04220819473267	3.063312292099	3.063312292099	3.063312292099
chrXI	335280	335590	+	17.3587684631348	17.3587684631348	17.3587684631348	17.3587684631348	17.3587684631348	17.3587684631348	17.3587684631348	17.3587684631348	15.3165607452393	15.3165607452393	15.3165607452393	15.3165607452393	15.3165607452393	15.3165607452393	15.3165607452393	15.3165607452393	15.3165607452393	15.3165607452393	15.3165607452393	15.3165607452393	17.3587684631348	17.3587684631348	17.3587684631348	17.3587684631348	17.3587684631348	15.3165607452393	12.253249168396	12.253249168396	12.253249168396	12.253249168396	14.2954568862915	15.3165607452393	15.3165607452393	14.2954568862915	14.2954568862915	14.2954568862915	14.2954568862915	14.2954568862915	14.2954568862915	13.2743530273438	13.2743530273438	11.2321453094482	8.16883277893066	8.16883277893066	8.16883277893066	8.16883277893066
chrXI	454857	455091	+	0	0	0	0	0	0	0	0	0	0	0	0	0	0	0	0	0	0	0	1.02110409736633	1.02110409736633	1.02110409736633	1.02110409736633	2.04220819473267	2.04220819473267	2.04220819473267	2.04220819473267	2.04220819473267	2.04220819473267	2.04220819473267	1.02110409736633	1.02110409736633	1.02110409736633	0	0	0	1.02110409736633	1.02110409736633	1.02110409736633	2.04220819473267	2.04220819473267	2.04220819473267	3.063312292099	3.063312292099	3.063312292099	3.063312292099
chrXI	476087	476328	+	6.126624584198	6.126624584198	6.126624584198	6.126624584198	7.14772844314575	7.14772844314575	7.14772844314575	6.126624584198	6.126624584198	6.126624584198	6.126624584198	5.10552024841309	5.10552024841309	4.08441638946533	5.10552024841309	5.10552024841309	5.10552024841309	5.10552024841309	6.126624584198	8.16883277893066	8.16883277893066	11.2321453094482	12.253249168396	12.253249168396	12.253249168396	11.2321453094482	11.2321453094482	11.2321453094482	11.2321453094482	11.2321453094482	10.2110404968262	9.18993663787842	9.18993663787842	8.16883277893066	8.16883277893066	8.16883277893066	8.16883277893066	8.16883277893066	6.126624584198	5.10552024841309	5.10552024841309	6.126624584198	5.10552024841309	6.126624584198	6.126624584198	6.126624584198
chrXI	489878	490080	+	0	0	0	0	0	0	0	0	0	0	0	0	0	0	0	0	0	0	0	0	0	0	0	1.02110409736633	1.02110409736633	1.02110409736633	1.02110409736633	1.02110409736633	1.02110409736633	1.02110409736633	1.02110409736633	1.02110409736633	1.02110409736633	1.02110409736633	2.04220819473267	2.04220819473267	2.04220819473267	3.063312292099	3.063312292099	3.063312292099	3.063312292099	3.063312292099	3.063312292099	3.063312292099	3.063312292099	3.063312292099
chrXI	604419	604508	+	2.04220819473267	2.04220819473267	2.04220819473267	2.04220819473267	1.02110409736633	0	0	0	0	1.02110409736633	1.02110409736633	1.02110409736633	1.02110409736633	1.02110409736633	1.02110409736633	1.02110409736633	1.02110409736633	0	0	0	0	0	0	0	0	1.02110409736633	1.02110409736633	1.02110409736633	1.02110409736633	1.02110409736633	1.02110409736633	1.02110409736633	1.02110409736633	1.02110409736633	0	0	0	0	0	0	0	0	0	0	0	0
chrXII	97795	98034	+	5.10552024841309	5.10552024841309	3.063312292099	3.063312292099	5.10552024841309	5.10552024841309	5.10552024841309	5.10552024841309	5.10552024841309	5.10552024841309	5.10552024841309	5.10552024841309	5.10552024841309	5.10552024841309	4.08441638946533	4.08441638946533	3.063312292099	3.063312292099	1.02110409736633	1.02110409736633	1.02110409736633	1.02110409736633	2.04220819473267	2.04220819473267	3.063312292099	3.063312292099	3.063312292099	3.063312292099	2.04220819473267	2.04220819473267	3.063312292099	3.063312292099	3.063312292099	4.08441638946533	4.08441638946533	4.08441638946533	4.08441638946533	3.063312292099	3.063312292099	3.063312292099	2.04220819473267	2.04220819473267	1.02110409736633	2.04220819473267	2.04220819473267	2.04220819473267
chrXII	109233	109532	+	0	0	0	0	0	0	0	0	0	0	0	0	0	0	1.02110409736633	1.02110409736633	1.02110409736633	1.02110409736633	1.02110409736633	1.02110409736633	1.02110409736633	1.02110409736633	1.02110409736633	1.02110409736633	2.04220819473267	2.04220819473267	2.04220819473267	2.04220819473267	2.04220819473267	1.02110409736633	2.04220819473267	2.04220819473267	2.04220819473267	2.04220819473267	2.04220819473267	2.04220819473267	2.04220819473267	2.04220819473267	1.02110409736633	1.02110409736633	1.02110409736633	1.02110409736633	1.02110409736633	0	0	0
chrXII	196781	197107	+	0	0	1.02110409736633	2.04220819473267	2.04220819473267	2.04220819473267	2.04220819473267	1.02110409736633	1.02110409736633	1.02110409736633	1.02110409736633	1.02110409736633	1.02110409736633	1.02110409736633	1.02110409736633	1.02110409736633	0	0	0	0	0	0	0	0	0	0	0	0	0	0	0	0	0	0	0	0	0	0	0	0	0	1.02110409736633	1.02110409736633	1.02110409736633	1.02110409736633	1.02110409736633
chrXII	248757	249185	+	6.126624584198	6.126624584198	6.126624584198	6.126624584198	5.10552024841309	1.02110409736633	2.04220819473267	2.04220819473267	2.04220819473267	2.04220819473267	2.04220819473267	2.04220819473267	2.04220819473267	2.04220819473267	2.04220819473267	2.04220819473267	2.04220819473267	2.04220819473267	2.04220819473267	2.04220819473267	0	0	0	0	0	0	0	0	0	0	0	0	0	0	0	0	0	0	0	0	0	0	0	0	0	0
chrXII	415741	416162	+	0	0	0	0	0	0	1.02110409736633	2.04220819473267	2.04220819473267	2.04220819473267	2.04220819473267	4.08441638946533	4.08441638946533	5.10552024841309	6.126624584198	7.14772844314575	7.14772844314575	7.14772844314575	7.14772844314575	8.16883277893066	8.16883277893066	8.16883277893066	8.16883277893066	8.16883277893066	7.14772844314575	7.14772844314575	4.08441638946533	4.08441638946533	4.08441638946533	4.08441638946533	4.08441638946533	4.08441638946533	2.04220819473267	1.02110409736633	0	0	1.02110409736633	1.02110409736633	1.02110409736633	1.02110409736633	1.02110409736633	1.02110409736633	1.02110409736633	1.02110409736633	2.04220819473267	2.04220819473267
chrXII	541944	542192	+	1.02110409736633	1.02110409736633	1.02110409736633	1.02110409736633	1.02110409736633	1.02110409736633	1.02110409736633	1.02110409736633	1.02110409736633	1.02110409736633	1.02110409736633	1.02110409736633	1.02110409736633	1.02110409736633	1.02110409736633	1.02110409736633	1.02110409736633	1.02110409736633	1.02110409736633	1.02110409736633	1.02110409736633	1.02110409736633	1.02110409736633	1.02110409736633	1.02110409736633	1.02110409736633	1.02110409736633	2.04220819473267	2.04220819473267	2.04220819473267	2.04220819473267	3.063312292099	3.063312292099	4.08441638946533	6.126624584198	6.126624584198	7.14772844314575	7.14772844314575	7.14772844314575	6.126624584198	6.126624584198	6.126624584198	5.10552024841309	5.10552024841309	5.10552024841309	5.10552024841309
chrXII	721763	721952	+	1.02110409736633	1.02110409736633	1.02110409736633	1.02110409736633	2.04220819473267	2.04220819473267	2.04220819473267	2.04220819473267	2.04220819473267	2.04220819473267	1.02110409736633	1.02110409736633	1.02110409736633	2.04220819473267	3.063312292099	3.063312292099	2.04220819473267	2.04220819473267	2.04220819473267	2.04220819473267	1.02110409736633	1.02110409736633	1.02110409736633	1.02110409736633	1.02110409736633	1.02110409736633	1.02110409736633	0	0	0	0	0	0	0	0	0	0	0	0	0	0	0	0	0	1.02110409736633	1.02110409736633
chrXII	738142	738376	+	1.02110409736633	1.02110409736633	1.02110409736633	1.02110409736633	1.02110409736633	1.02110409736633	1.02110409736633	1.02110409736633	1.02110409736633	0	0	0	0	0	0	0	0	0	0	0	0	0	0	0	0	0	0	0	0	0	0	0	0	0	0	0	0	0	1.02110409736633	1.02110409736633	1.02110409736633	1.02110409736633	1.02110409736633	1.02110409736633	1.02110409736633	1.02110409736633
chrXII	839783	840044	+	0	0	0	0	0	0	0	0	1.02110409736633	1.02110409736633	1.02110409736633	1.02110409736633	1.02110409736633	1.02110409736633	1.02110409736633	1.02110409736633	1.02110409736633	0	0	0	0	0	0	0	0	0	0	0	0	0	0	0	0	1.02110409736633	3.063312292099	4.08441638946533	4.08441638946533	4.08441638946533	4.08441638946533	4.08441638946533	4.08441638946533	4.08441638946533	4.08441638946533	4.08441638946533	4.08441638946533	4.08441638946533
chrXII	906657	906876	+	0	0	0	0	0	0	0	0	0	0	0	0	0	0	0	0	0	0	0	0	0	0	0	0	0	0	0	0	0	0	0	0	0	0	0	0	0	0	1.02110409736633	2.04220819473267	2.04220819473267	2.04220819473267	2.04220819473267	2.04220819473267	2.04220819473267	2.04220819473267
chrXII	1041750	1042205	+	0	0	0	0	0	0	0	0	0	0	0	1.02110409736633	1.02110409736633	1.02110409736633	1.02110409736633	1.02110409736633	1.02110409736633	1.02110409736633	0	0	1.02110409736633	1.02110409736633	1.02110409736633	1.02110409736633	1.02110409736633	1.02110409736633	1.02110409736633	0	0	0	0	0	0	0	0	0	0	0	0	0	0	0	0	0	0	0
chrXIII	14966	15230	+	2.04220819473267	2.04220819473267	1.02110409736633	1.02110409736633	0	0	0	1.02110409736633	1.02110409736633	1.02110409736633	1.02110409736633	1.02110409736633	1.02110409736633	1.02110409736633	0	0	1.02110409736633	1.02110409736633	1.02110409736633	1.02110409736633	1.02110409736633	1.02110409736633	1.02110409736633	0	0	0	0	0	0	0	0	0	0	0	0	0	0	0	0	0	0	0	0	0	0	0
chrXIII	58846	59293	+	0	0	0	0	0	0	0	0	0	0	0	0	0	0	0	0	0	0	0	0	0	0	0	0	0	0	1.02110409736633	1.02110409736633	1.02110409736633	2.04220819473267	2.04220819473267	2.04220819473267	2.04220819473267	2.04220819473267	2.04220819473267	2.04220819473267	2.04220819473267	2.04220819473267	2.04220819473267	2.04220819473267	3.063312292099	3.063312292099	2.04220819473267	2.04220819473267	2.04220819473267	1.02110409736633
chrXIII	129739	130222	+	0	1.02110409736633	1.02110409736633	1.02110409736633	1.02110409736633	1.02110409736633	1.02110409736633	1.02110409736633	1.02110409736633	1.02110409736633	2.04220819473267	2.04220819473267	2.04220819473267	1.02110409736633	1.02110409736633	1.02110409736633	1.02110409736633	1.02110409736633	1.02110409736633	2.04220819473267	2.04220819473267	1.02110409736633	1.02110409736633	2.04220819473267	2.04220819473267	2.04220819473267	1.02110409736633	1.02110409736633	1.02110409736633	1.02110409736633	1.02110409736633	0	0	0	0	0	0	0	0	0	0	0	0	0	0	0
chrXIII	204441	204877	+	6.126624584198	6.126624584198	4.08441638946533	4.08441638946533	2.04220819473267	1.02110409736633	1.02110409736633	1.02110409736633	1.02110409736633	1.02110409736633	1.02110409736633	0	0	0	0	0	0	0	0	0	0	0	0	0	0	0	0	0	1.02110409736633	1.02110409736633	1.02110409736633	1.02110409736633	1.02110409736633	1.02110409736633	1.02110409736633	1.02110409736633	1.02110409736633	0	0	0	0	0	0	0	0	0
chrXIII	534957	535234	+	3.063312292099	3.063312292099	3.063312292099	3.063312292099	3.063312292099	3.063312292099	1.02110409736633	1.02110409736633	0	0	0	0	0	0	0	0	0	0	0	0	0	0	0	1.02110409736633	1.02110409736633	1.02110409736633	1.02110409736633	1.02110409736633	1.02110409736633	1.02110409736633	1.02110409736633	1.02110409736633	1.02110409736633	1.02110409736633	1.02110409736633	0	1.02110409736633	2.04220819473267	2.04220819473267	2.04220819473267	3.063312292099	3.063312292099	3.063312292099	3.063312292099	3.063312292099	3.063312292099
chrXIII	557480	557584	+	2.04220819473267	2.04220819473267	2.04220819473267	2.04220819473267	2.04220819473267	2.04220819473267	2.04220819473267	2.04220819473267	2.04220819473267	3.063312292099	4.08441638946533	5.10552024841309	6.126624584198	6.126624584198	6.126624584198	6.126624584198	6.126624584198	6.126624584198	6.126624584198	6.126624584198	6.126624584198	6.126624584198	2.04220819473267	2.04220819473267	0	0	0	0	1.02110409736633	3.063312292099	3.063312292099	3.063312292099	3.063312292099	4.08441638946533	4.08441638946533	4.08441638946533	4.08441638946533	4.08441638946533	4.08441638946533	5.10552024841309	5.10552024841309	5.10552024841309	6.126624584198	6.126624584198	6.126624584198	6.126624584198
chrXIII	814362	814633	+	1.02110409736633	2.04220819473267	2.04220819473267	2.04220819473267	1.02110409736633	1.02110409736633	1.02110409736633	1.02110409736633	2.04220819473267	2.04220819473267	2.04220819473267	3.063312292099	3.063312292099	3.063312292099	4.08441638946533	4.08441638946533	4.08441638946533	3.063312292099	2.04220819473267	3.063312292099	2.04220819473267	2.04220819473267	1.02110409736633	1.02110409736633	0	0	1.02110409736633	1.02110409736633	1.02110409736633	1.02110409736633	1.02110409736633	1.02110409736633	1.02110409736633	1.02110409736633	1.02110409736633	0	0	0	1.02110409736633	1.02110409736633	1.02110409736633	2.04220819473267	3.063312292099	5.10552024841309	5.10552024841309	5.10552024841309
chrXIII	861449	861684	+	4.08441638946533	4.08441638946533	4.08441638946533	4.08441638946533	4.08441638946533	4.08441638946533	4.08441638946533	3.063312292099	3.063312292099	3.063312292099	3.063312292099	3.063312292099	3.063312292099	3.063312292099	3.063312292099	3.063312292099	3.063312292099	3.063312292099	3.063312292099	3.063312292099	3.063312292099	4.08441638946533	4.08441638946533	4.08441638946533	4.08441638946533	4.08441638946533	4.08441638946533	3.063312292099	4.08441638946533	4.08441638946533	4.08441638946533	4.08441638946533	4.08441638946533	4.08441638946533	3.063312292099	3.063312292099	3.063312292099	3.063312292099	3.063312292099	4.08441638946533	5.10552024841309	5.10552024841309	2.04220819473267	3.063312292099	3.063312292099	3.063312292099
chrXIII	867535	867593	+	19.4009780883789	19.4009780883789	18.3798732757568	19.4009780883789	20.4220809936523	20.4220809936523	20.4220809936523	18.3798732757568	18.3798732757568	18.3798732757568	17.3587684631348	17.3587684631348	16.3376655578613	17.3587684631348	18.3798732757568	18.3798732757568	18.3798732757568	18.3798732757568	19.4009780883789	19.4009780883789	19.4009780883789	19.4009780883789	20.4220809936523	21.4431858062744	20.4220809936523	17.3587684631348	19.4009780883789	19.4009780883789	13.2743530273438	13.2743530273438	13.2743530273438	13.2743530273438	13.2743530273438	12.253249168396	12.253249168396	10.2110404968262	10.2110404968262	10.2110404968262	9.18993663787842	8.16883277893066	8.16883277893066	9.18993663787842	9.18993663787842	9.18993663787842	7.14772844314575	7.14772844314575
chrXIV	104249	104637	+	4.08441638946533	4.08441638946533	4.08441638946533	4.08441638946533	4.08441638946533	5.10552024841309	6.126624584198	6.126624584198	6.126624584198	6.126624584198	6.126624584198	6.126624584198	6.126624584198	7.14772844314575	9.18993663787842	9.18993663787842	9.18993663787842	5.10552024841309	3.063312292099	3.063312292099	3.063312292099	3.063312292099	3.063312292099	3.063312292099	2.04220819473267	1.02110409736633	0	0	0	1.02110409736633	1.02110409736633	1.02110409736633	1.02110409736633	1.02110409736633	1.02110409736633	1.02110409736633	1.02110409736633	1.02110409736633	1.02110409736633	1.02110409736633	1.02110409736633	1.02110409736633	1.02110409736633	1.02110409736633	1.02110409736633	1.02110409736633
chrXIV	145466	145727	+	0	0	0	1.02110409736633	1.02110409736633	1.02110409736633	3.063312292099	3.063312292099	4.08441638946533	4.08441638946533	4.08441638946533	4.08441638946533	3.063312292099	4.08441638946533	4.08441638946533	4.08441638946533	4.08441638946533	3.063312292099	2.04220819473267	2.04220819473267	3.063312292099	3.063312292099	3.063312292099	2.04220819473267	3.063312292099	3.063312292099	4.08441638946533	3.063312292099	4.08441638946533	4.08441638946533	4.08441638946533	4.08441638946533	4.08441638946533	4.08441638946533	4.08441638946533	4.08441638946533	3.063312292099	3.063312292099	2.04220819473267	2.04220819473267	0	0	0	0	0	0
chrXIV	168087	168513	+	0	0	0	0	0	0	0	0	0	0	0	0	0	0	0	0	0	0	0	0	0	0	0	0	0	0	0	0	0	0	0	0	0	0	0	0	0	0	0	0	0	0	0	0	0	1.02110409736633
chrXIV	174914	175232	+	1.02110409736633	1.02110409736633	0	0	0	0	0	0	0	0	0	0	0	0	0	0	0	0	0	0	0	0	0	0	0	0	0	0	0	0	0	0	0	0	0	0	1.02110409736633	1.02110409736633	1.02110409736633	1.02110409736633	1.02110409736633	0	0	0	0	0
chrXIV	234011	234335	+	1.02110409736633	1.02110409736633	0	0	0	0	0	0	0	0	0	0	0	0	0	0	0	0	0	0	0	0	0	0	0	0	0	0	0	1.02110409736633	1.02110409736633	1.02110409736633	1.02110409736633	1.02110409736633	1.02110409736633	1.02110409736633	1.02110409736633	1.02110409736633	1.02110409736633	0	0	0	0	0	0	0
chrXIV	258395	258617	+	1.02110409736633	1.02110409736633	1.02110409736633	1.02110409736633	1.02110409736633	0	0	0	0	0	0	0	0	0	0	0	0	0	0	0	0	0	0	0	0	0	0	0	0	0	0	0	0	0	1.02110409736633	2.04220819473267	2.04220819473267	2.04220819473267	2.04220819473267	2.04220819473267	2.04220819473267	2.04220819473267	2.04220819473267	2.04220819473267	2.04220819473267	2.04220819473267
chrXIV	348759	349094	+	1.02110409736633	1.02110409736633	0	0	0	0	1.02110409736633	1.02110409736633	2.04220819473267	2.04220819473267	3.063312292099	3.063312292099	3.063312292099	2.04220819473267	2.04220819473267	2.04220819473267	2.04220819473267	2.04220819473267	2.04220819473267	2.04220819473267	1.02110409736633	1.02110409736633	1.02110409736633	0	0	0	0	0	2.04220819473267	2.04220819473267	2.04220819473267	2.04220819473267	2.04220819473267	3.063312292099	3.063312292099	3.063312292099	3.063312292099	3.063312292099	3.063312292099	3.063312292099	3.063312292099	3.063312292099	1.02110409736633	1.02110409736633	1.02110409736633	1.02110409736633
chrXIV	381109	381288	+	0	0	0	0	0	0	0	0	0	0	1.02110409736633	1.02110409736633	1.02110409736633	1.02110409736633	1.02110409736633	1.02110409736633	1.02110409736633	1.02110409736633	1.02110409736633	1.02110409736633	1.02110409736633	1.02110409736633	2.04220819473267	1.02110409736633	1.02110409736633	1.02110409736633	1.02110409736633	1.02110409736633	1.02110409736633	1.02110409736633	1.02110409736633	1.02110409736633	1.02110409736633	0	0	2.04220819473267	3.063312292099	3.063312292099	3.063312292099	4.08441638946533	5.10552024841309	5.10552024841309	5.10552024841309	6.126624584198	6.126624584198	6.126624584198
chrXIV	417791	417999	+	0	0	0	0	0	0	0	0	0	0	0	0	1.02110409736633	1.02110409736633	1.02110409736633	2.04220819473267	3.063312292099	5.10552024841309	7.14772844314575	7.14772844314575	7.14772844314575	7.14772844314575	7.14772844314575	6.126624584198	6.126624584198	6.126624584198	7.14772844314575	4.08441638946533	4.08441638946533	4.08441638946533	4.08441638946533	2.04220819473267	1.02110409736633	1.02110409736633	1.02110409736633	0	0	0	0	0	2.04220819473267	2.04220819473267	2.04220819473267	2.04220819473267	2.04220819473267	2.04220819473267
chrXIV	568377	568586	+	1.02110409736633	1.02110409736633	1.02110409736633	1.02110409736633	3.063312292099	3.063312292099	4.08441638946533	4.08441638946533	4.08441638946533	4.08441638946533	4.08441638946533	4.08441638946533	4.08441638946533	3.063312292099	3.063312292099	3.063312292099	3.063312292099	3.063312292099	3.063312292099	3.063312292099	3.063312292099	5.10552024841309	6.126624584198	6.126624584198	6.126624584198	7.14772844314575	6.126624584198	6.126624584198	8.16883277893066	16.3376655578613	17.3587684631348	18.3798732757568	18.3798732757568	18.3798732757568	18.3798732757568	17.3587684631348	15.3165607452393	15.3165607452393	15.3165607452393	16.3376655578613	17.3587684631348	16.3376655578613	16.3376655578613	15.3165607452393	15.3165607452393	10.2110404968262
chrXV	136248	136631	+	27.5698108673096	27.5698108673096	26.5487060546875	26.5487060546875	24.506498336792	20.4220809936523	20.4220809936523	19.4009780883789	19.4009780883789	18.3798732757568	19.4009780883789	19.4009780883789	19.4009780883789	19.4009780883789	18.3798732757568	18.3798732757568	18.3798732757568	17.3587684631348	17.3587684631348	17.3587684631348	14.2954568862915	11.2321453094482	12.253249168396	12.253249168396	12.253249168396	9.18993663787842	9.18993663787842	9.18993663787842	10.2110404968262	10.2110404968262	10.2110404968262	11.2321453094482	11.2321453094482	11.2321453094482	11.2321453094482	11.2321453094482	11.2321453094482	8.16883277893066	5.10552024841309	5.10552024841309	5.10552024841309	4.08441638946533	4.08441638946533	4.08441638946533	2.04220819473267	0
chrXV	168317	168438	+	0	0	0	1.02110409736633	1.02110409736633	1.02110409736633	2.04220819473267	2.04220819473267	2.04220819473267	2.04220819473267	2.04220819473267	3.063312292099	3.063312292099	2.04220819473267	2.04220819473267	2.04220819473267	2.04220819473267	2.04220819473267	1.02110409736633	0	0	0	0	0	0	0	0	0	0	0	0	0	0	0	0	0	0	0	0	0	0	0	0	0	0	0
chrXV	170281	170556	+	4.08441638946533	4.08441638946533	4.08441638946533	5.10552024841309	5.10552024841309	6.126624584198	6.126624584198	6.126624584198	6.126624584198	6.126624584198	6.126624584198	6.126624584198	6.126624584198	6.126624584198	6.126624584198	6.126624584198	5.10552024841309	5.10552024841309	4.08441638946533	4.08441638946533	4.08441638946533	4.08441638946533	4.08441638946533	4.08441638946533	4.08441638946533	4.08441638946533	5.10552024841309	5.10552024841309	5.10552024841309	6.126624584198	6.126624584198	6.126624584198	6.126624584198	6.126624584198	6.126624584198	6.126624584198	6.126624584198	6.126624584198	6.126624584198	6.126624584198	6.126624584198	6.126624584198	6.126624584198	6.126624584198	7.14772844314575	7.14772844314575
chrXV	267830	268062	+	8.16883277893066	7.14772844314575	7.14772844314575	7.14772844314575	7.14772844314575	3.063312292099	3.063312292099	0	0	0	0	0	0	0	0	0	0	0	0	0	0	0	0	0	0	0	0	0	0	0	0	0	0	0	0	0	0	0	0	0	0	0	0	0	0	0
chrXV	335339	335815	+	0	0	0	0	0	0	0	0	0	0	0	0	0	1.02110409736633	1.02110409736633	1.02110409736633	1.02110409736633	1.02110409736633	1.02110409736633	1.02110409736633	1.02110409736633	1.02110409736633	1.02110409736633	1.02110409736633	1.02110409736633	0	0	0	0	0	0	0	0	0	0	0	0	0	0	0	0	0	0	0	0	0
chrXV	421891	422075	+	0	0	0	0	0	0	0	0	0	0	0	0	0	0	0	0	0	0	0	0	0	0	0	0	0	0	0	0	0	0	0	0	0	0	0	0	0	0	0	0	0	0	0	0	0	0
chrXV	458176	458534	+	1.02110409736633	1.02110409736633	1.02110409736633	1.02110409736633	1.02110409736633	2.04220819473267	2.04220819473267	1.02110409736633	1.02110409736633	0	0	0	0	0	0	0	0	0	0	0	0	0	0	0	0	0	0	0	0	0	0	0	0	0	0	0	0	0	0	0	0	0	0	0	0	0
chrXV	462612	463007	+	0	0	0	0	0	0	0	0	0	0	0	0	0	0	0	0	0	0	0	0	0	0	0	1.02110409736633	1.02110409736633	1.02110409736633	2.04220819473267	2.04220819473267	2.04220819473267	2.04220819473267	2.04220819473267	2.04220819473267	2.04220819473267	4.08441638946533	4.08441638946533	3.063312292099	4.08441638946533	3.063312292099	3.063312292099	3.063312292099	3.063312292099	3.063312292099	2.04220819473267	2.04220819473267	2.04220819473267	1.02110409736633
chrXV	553161	553545	+	0	0	0	0	0	0	0	0	0	0	0	0	0	0	0	0	0	0	0	0	0	0	0	0	0	0	0	0	0	0	0	0	0	0	0	0	0	0	0	0	0	0	0	0	0	0
chrXV	605300	605550	+	1.02110409736633	0	0	0	0	0	0	0	0	0	0	0	0	0	0	0	0	0	0	0	0	0	0	0	0	0	0	0	0	0	0	0	1.02110409736633	1.02110409736633	1.02110409736633	1.02110409736633	1.02110409736633	1.02110409736633	0	1.02110409736633	1.02110409736633	2.04220819473267	2.04220819473267	2.04220819473267	2.04220819473267	3.063312292099
chrXV	995064	995852	+	0	0	0	0	0	0	0	0	0	0	0	0	0	0	0	0	0	0	0	0	0	0	0	0	1.02110409736633	1.02110409736633	1.02110409736633	1.02110409736633	1.02110409736633	1.02110409736633	2.04220819473267	2.04220819473267	3.063312292099	3.063312292099	3.063312292099	3.063312292099	3.063312292099	2.04220819473267	1.02110409736633	1.02110409736633	1.02110409736633	1.02110409736633	1.02110409736633	1.02110409736633	1.02110409736633	0
chrXV	1001073	1001210	+	5.10552024841309	5.10552024841309	5.10552024841309	5.10552024841309	4.08441638946533	3.063312292099	3.063312292099	3.063312292099	3.063312292099	3.063312292099	3.063312292099	3.063312292099	3.063312292099	2.04220819473267	2.04220819473267	2.04220819473267	2.04220819473267	1.02110409736633	1.02110409736633	0	0	0	0	0	0	0	0	0	1.02110409736633	1.02110409736633	1.02110409736633	1.02110409736633	1.02110409736633	1.02110409736633	1.02110409736633	0	0	0	0	0	0	0	0	2.04220819473267	2.04220819473267	2.04220819473267
chrXV	1030541	1031735	+	1.02110409736633	1.02110409736633	1.02110409736633	1.02110409736633	1.02110409736633	1.02110409736633	1.02110409736633	1.02110409736633	1.02110409736633	1.02110409736633	1.02110409736633	1.02110409736633	1.02110409736633	1.02110409736633	1.02110409736633	1.02110409736633	1.02110409736633	1.02110409736633	1.02110409736633	2.04220819473267	2.04220819473267	2.04220819473267	1.02110409736633	1.02110409736633	1.02110409736633	0	0	0	0	0	0	0	0	0	0	0	0	0	0	0	0	0	0	0	0	0
chrXVI	76695	77165	+	0	1.02110409736633	1.02110409736633	1.02110409736633	1.02110409736633	1.02110409736633	1.02110409736633	0	0	0	0	0	1.02110409736633	1.02110409736633	1.02110409736633	1.02110409736633	1.02110409736633	0	0	0	0	0	0	0	0	0	0	1.02110409736633	3.063312292099	5.10552024841309	9.18993663787842	9.18993663787842	9.18993663787842	9.18993663787842	9.18993663787842	9.18993663787842	9.18993663787842	9.18993663787842	8.16883277893066	7.14772844314575	7.14772844314575	3.063312292099	2.04220819473267	0	0	0
chrXVI	169705	170152	+	0	0	0	0	0	0	0	0	0	0	0	0	0	0	0	0	0	0	0	0	5.10552024841309	7.14772844314575	7.14772844314575	7.14772844314575	7.14772844314575	7.14772844314575	7.14772844314575	7.14772844314575	7.14772844314575	7.14772844314575	7.14772844314575	7.14772844314575	6.126624584198	5.10552024841309	5.10552024841309	5.10552024841309	5.10552024841309	5.10552024841309	5.10552024841309	5.10552024841309	5.10552024841309	3.063312292099	3.063312292099	2.04220819473267	2.04220819473267	2.04220819473267
chrXVI	215384	215645	+	0	0	0	0	0	0	0	0	0	0	0	0	0	0	0	0	0	0	0	0	0	0	0	1.02110409736633	1.02110409736633	1.02110409736633	1.02110409736633	1.02110409736633	1.02110409736633	1.02110409736633	1.02110409736633	1.02110409736633	2.04220819473267	2.04220819473267	2.04220819473267	2.04220819473267	2.04220819473267	4.08441638946533	4.08441638946533	4.08441638946533	4.08441638946533	4.08441638946533	4.08441638946533	4.08441638946533	4.08441638946533	4.08441638946533
chrXVI	226038	226171	+	0	0	0	0	0	0	0	0	0	0	0	0	1.02110409736633	1.02110409736633	1.02110409736633	1.02110409736633	1.02110409736633	1.02110409736633	1.02110409736633	0	0	0	0	0	0	0	0	0	0	0	0	0	0	0	0	0	0	0	0	0	0	0	0	0	0	0
chrXVI	454109	454329	+	7.14772844314575	6.126624584198	6.126624584198	6.126624584198	6.126624584198	6.126624584198	6.126624584198	6.126624584198	6.126624584198	6.126624584198	6.126624584198	6.126624584198	8.16883277893066	8.16883277893066	8.16883277893066	8.16883277893066	8.16883277893066	8.16883277893066	8.16883277893066	8.16883277893066	8.16883277893066	8.16883277893066	7.14772844314575	3.063312292099	3.063312292099	1.02110409736633	1.02110409736633	1.02110409736633	1.02110409736633	0	0	0	1.02110409736633	1.02110409736633	1.02110409736633	1.02110409736633	1.02110409736633	1.02110409736633	1.02110409736633	1.02110409736633	1.02110409736633	1.02110409736633	1.02110409736633	1.02110409736633	0	0
chrXVI	475175	475629	+	0	0	0	0	0	0	0	0	1.02110409736633	5.10552024841309	5.10552024841309	5.10552024841309	8.16883277893066	12.253249168396	15.3165607452393	16.3376655578613	16.3376655578613	16.3376655578613	15.3165607452393	15.3165607452393	14.2954568862915	12.253249168396	11.2321453094482	11.2321453094482	12.253249168396	12.253249168396	11.2321453094482	11.2321453094482	10.2110404968262	7.14772844314575	4.08441638946533	3.063312292099	3.063312292099	3.063312292099	2.04220819473267	2.04220819473267	2.04220819473267	2.04220819473267	2.04220819473267	2.04220819473267	2.04220819473267	2.04220819473267	2.04220819473267	1.02110409736633	0	0
chrXVI	565273	565454	+	0	0	0	0	0	0	0	1.02110409736633	1.02110409736633	1.02110409736633	1.02110409736633	1.02110409736633	1.02110409736633	1.02110409736633	2.04220819473267	3.063312292099	3.063312292099	4.08441638946533	4.08441638946533	4.08441638946533	2.04220819473267	1.02110409736633	1.02110409736633	1.02110409736633	1.02110409736633	1.02110409736633	1.02110409736633	1.02110409736633	1.02110409736633	1.02110409736633	1.02110409736633	1.02110409736633	1.02110409736633	1.02110409736633	1.02110409736633	0	0	0	0	0	0	0	0	0	0	0
chrXVI	675906	676033	+	15.3165607452393	15.3165607452393	15.3165607452393	15.3165607452393	15.3165607452393	15.3165607452393	15.3165607452393	15.3165607452393	15.3165607452393	14.2954568862915	14.2954568862915	14.2954568862915	13.2743530273438	11.2321453094482	8.16883277893066	6.126624584198	3.063312292099	1.02110409736633	0	0	0	0	0	0	0	0	0	0	0	0	0	0	1.02110409736633	1.02110409736633	1.02110409736633	1.02110409736633	1.02110409736633	0	0	0	0	0	0	0	0	0
chrXVI	939166	939474	+	2.04220819473267	3.063312292099	3.063312292099	3.063312292099	3.063312292099	3.063312292099	3.063312292099	3.063312292099	1.02110409736633	1.02110409736633	1.02110409736633	1.02110409736633	0	0	0	0	0	0	0	0	0	0	0	0	0	0	0	0	0	0	0	0	0	0	0	0	0	0	0	0	0	0	0	0	0	0
chrI	10969	11183	-	0	0	0	0	0	0	0	0	0	0	0	0	0	0	0	0	0	0	0	0	0	0	0	0	0	0	0	0	0	0	0	0	0	2.04220819473267	2.04220819473267	2.04220819473267	2.04220819473267	2.04220819473267	2.04220819473267	3.063312292099	3.063312292099	3.063312292099	3.063312292099	3.063312292099	2.04220819473267	2.04220819473267
chrI	36255	36368	-	1.02110409736633	1.02110409736633	1.02110409736633	1.02110409736633	1.02110409736633	1.02110409736633	1.02110409736633	1.02110409736633	1.02110409736633	2.04220819473267	2.04220819473267	2.04220819473267	2.04220819473267	2.04220819473267	2.04220819473267	2.04220819473267	2.04220819473267	2.04220819473267	2.04220819473267	2.04220819473267	2.04220819473267	2.04220819473267	2.04220819473267	2.04220819473267	1.02110409736633	1.02110409736633	1.02110409736633	1.02110409736633	1.02110409736633	1.02110409736633	1.02110409736633	1.02110409736633	1.02110409736633	1.02110409736633	1.02110409736633	0	0	0	0	0	0	0	0	0	0	0
chrI	151628	152074	-	0	0	0	0	0	0	0	0	0	0	0	0	0	0	0	0	0	0	0	0	0	0	0	0	0	0	0	0	0	0	0	0	0	0	1.02110409736633	1.02110409736633	1.02110409736633	1.02110409736633	1.02110409736633	1.02110409736633	1.02110409736633	2.04220819473267	4.08441638946533	5.10552024841309	12.253249168396	16.3376655578613
chrII	340920	341239	-	0	0	0	0	0	0	0	0	0	0	0	0	0	0	0	0	0	0	0	1.02110409736633	1.02110409736633	1.02110409736633	1.02110409736633	1.02110409736633	1.02110409736633	1.02110409736633	1.02110409736633	2.04220819473267	2.04220819473267	2.04220819473267	2.04220819473267	2.04220819473267	2.04220819473267	2.04220819473267	2.04220819473267	2.04220819473267	2.04220819473267	3.063312292099	4.08441638946533	4.08441638946533	4.08441638946533	4.08441638946533	2.04220819473267	2.04220819473267	2.04220819473267	3.063312292099
chrII	408004	408473	-	0	0	0	0	0	0	0	0	0	0	0	0	0	0	0	0	0	1.02110409736633	2.04220819473267	2.04220819473267	2.04220819473267	4.08441638946533	6.126624584198	8.16883277893066	11.2321453094482	13.2743530273438	14.2954568862915	15.3165607452393	15.3165607452393	14.2954568862915	15.3165607452393	15.3165607452393	15.3165607452393	15.3165607452393	15.3165607452393	15.3165607452393	13.2743530273438	11.2321453094482	6.126624584198	4.08441638946533	3.063312292099	2.04220819473267	1.02110409736633	1.02110409736633	1.02110409736633	1.02110409736633
chrII	539547	539752	-	2.04220819473267	2.04220819473267	2.04220819473267	2.04220819473267	4.08441638946533	4.08441638946533	5.10552024841309	5.10552024841309	6.126624584198	7.14772844314575	6.126624584198	6.126624584198	6.126624584198	5.10552024841309	6.126624584198	6.126624584198	6.126624584198	6.126624584198	4.08441638946533	4.08441638946533	4.08441638946533	4.08441638946533	4.08441638946533	3.063312292099	3.063312292099	3.063312292099	3.063312292099	3.063312292099	3.063312292099	3.063312292099	3.063312292099	3.063312292099	3.063312292099	3.063312292099	3.063312292099	3.063312292099	3.063312292099	3.063312292099	3.063312292099	3.063312292099	3.063312292099	3.063312292099	3.063312292099	2.04220819473267	0	0
chrII	549309	549529	-	2.04220819473267	2.04220819473267	2.04220819473267	3.063312292099	3.063312292099	3.063312292099	3.063312292099	2.04220819473267	3.063312292099	3.063312292099	3.063312292099	2.04220819473267	2.04220819473267	2.04220819473267	2.04220819473267	2.04220819473267	2.04220819473267	2.04220819473267	2.04220819473267	2.04220819473267	2.04220819473267	2.04220819473267	2.04220819473267	2.04220819473267	2.04220819473267	2.04220819473267	2.04220819473267	2.04220819473267	2.04220819473267	2.04220819473267	2.04220819473267	2.04220819473267	4.08441638946533	4.08441638946533	4.08441638946533	4.08441638946533	4.08441638946533	4.08441638946533	4.08441638946533	4.08441638946533	4.08441638946533	4.08441638946533	4.08441638946533	4.08441638946533	4.08441638946533	4.08441638946533
chrIII	238061	238713	-	0	0	0	0	0	0	0	0	0	0	0	0	0	0	0	0	0	0	0	0	0	0	0	0	0	0	0	3.063312292099	3.063312292099	3.063312292099	3.063312292099	4.08441638946533	4.08441638946533	5.10552024841309	5.10552024841309	5.10552024841309	5.10552024841309	4.08441638946533	4.08441638946533	3.063312292099	2.04220819473267	1.02110409736633	2.04220819473267	2.04220819473267	2.04220819473267	2.04220819473267
chrIV	31829	32071	-	1.02110409736633	1.02110409736633	1.02110409736633	1.02110409736633	1.02110409736633	1.02110409736633	1.02110409736633	1.02110409736633	0	0	0	0	0	0	0	0	0	0	0	0	0	0	0	0	0	1.02110409736633	2.04220819473267	2.04220819473267	2.04220819473267	2.04220819473267	2.04220819473267	2.04220819473267	2.04220819473267	2.04220819473267	2.04220819473267	2.04220819473267	2.04220819473267	2.04220819473267	2.04220819473267	2.04220819473267	2.04220819473267	2.04220819473267	1.02110409736633	0	0	2.04220819473267
chrIV	115275	115967	-	15.3165607452393	23.4853935241699	26.5487060546875	26.5487060546875	26.5487060546875	25.5276012420654	23.4853935241699	23.4853935241699	22.4642906188965	22.4642906188965	22.4642906188965	21.4431858062744	7.14772844314575	7.14772844314575	8.16883277893066	7.14772844314575	6.126624584198	8.16883277893066	8.16883277893066	8.16883277893066	8.16883277893066	8.16883277893066	8.16883277893066	8.16883277893066	8.16883277893066	8.16883277893066	8.16883277893066	8.16883277893066	8.16883277893066	7.14772844314575	6.126624584198	6.126624584198	6.126624584198	6.126624584198	6.126624584198	6.126624584198	6.126624584198	6.126624584198	10.2110404968262	10.2110404968262	10.2110404968262	10.2110404968262	10.2110404968262	12.253249168396	10.2110404968262	10.2110404968262
chrIV	132444	132704	-	6.126624584198	6.126624584198	6.126624584198	6.126624584198	6.126624584198	6.126624584198	6.126624584198	4.08441638946533	3.063312292099	3.063312292099	3.063312292099	5.10552024841309	5.10552024841309	5.10552024841309	6.126624584198	6.126624584198	6.126624584198	6.126624584198	5.10552024841309	5.10552024841309	5.10552024841309	5.10552024841309	5.10552024841309	4.08441638946533	5.10552024841309	5.10552024841309	5.10552024841309	4.08441638946533	4.08441638946533	4.08441638946533	4.08441638946533	5.10552024841309	5.10552024841309	5.10552024841309	4.08441638946533	0	0	0	0	0	0	1.02110409736633	1.02110409736633	1.02110409736633	1.02110409736633	1.02110409736633
chrIV	139160	139355	-	0	0	0	0	0	0	0	0	0	0	0	0	0	0	0	0	0	0	0	0	0	0	0	0	0	0	0	0	0	0	0	0	0	0	0	0	0	0	0	0	0	0	0	0	0	0
chrIV	215551	215720	-	3.063312292099	8.16883277893066	9.18993663787842	10.2110404968262	11.2321453094482	12.253249168396	12.253249168396	12.253249168396	12.253249168396	12.253249168396	12.253249168396	10.2110404968262	3.063312292099	3.063312292099	2.04220819473267	1.02110409736633	1.02110409736633	2.04220819473267	3.063312292099	3.063312292099	3.063312292099	4.08441638946533	4.08441638946533	5.10552024841309	6.126624584198	6.126624584198	6.126624584198	6.126624584198	5.10552024841309	5.10552024841309	5.10552024841309	5.10552024841309	5.10552024841309	5.10552024841309	5.10552024841309	5.10552024841309	5.10552024841309	3.063312292099	3.063312292099	2.04220819473267	2.04220819473267	2.04220819473267	2.04220819473267	2.04220819473267	2.04220819473267	2.04220819473267
chrIV	247785	248020	-	2.04220819473267	2.04220819473267	2.04220819473267	1.02110409736633	1.02110409736633	1.02110409736633	1.02110409736633	1.02110409736633	1.02110409736633	1.02110409736633	1.02110409736633	0	0	0	0	0	0	0	1.02110409736633	1.02110409736633	1.02110409736633	1.02110409736633	1.02110409736633	1.02110409736633	1.02110409736633	1.02110409736633	1.02110409736633	1.02110409736633	1.02110409736633	1.02110409736633	1.02110409736633	1.02110409736633	1.02110409736633	1.02110409736633	0	0	0	0	0	0	0	0	0	0	1.02110409736633	1.02110409736633
chrIV	304119	304856	-	0	0	1.02110409736633	1.02110409736633	1.02110409736633	2.04220819473267	2.04220819473267	2.04220819473267	2.04220819473267	2.04220819473267	2.04220819473267	2.04220819473267	2.04220819473267	2.04220819473267	1.02110409736633	1.02110409736633	1.02110409736633	1.02110409736633	0	0	0	0	0	0	0	0	0	1.02110409736633	1.02110409736633	1.02110409736633	1.02110409736633	1.02110409736633	1.02110409736633	1.02110409736633	1.02110409736633	1.02110409736633	1.02110409736633	0	0	0	0	0	0	0	0	0
chrIV	345245	345451	-	1.02110409736633	1.02110409736633	2.04220819473267	2.04220819473267	2.04220819473267	2.04220819473267	2.04220819473267	2.04220819473267	2.04220819473267	2.04220819473267	1.02110409736633	1.02110409736633	1.02110409736633	1.02110409736633	0	0	0	0	0	0	0	0	0	0	0	0	0	0	0	0	0	0	0	0	0	0	1.02110409736633	1.02110409736633	1.02110409736633	1.02110409736633	1.02110409736633	0	0	0	0	0
chrIV	352357	352627	-	3.063312292099	3.063312292099	2.04220819473267	1.02110409736633	1.02110409736633	1.02110409736633	0	0	0	0	0	0	0	0	0	0	0	0	0	0	0	0	0	0	0	0	0	0	0	0	0	0	3.063312292099	3.063312292099	3.063312292099	4.08441638946533	4.08441638946533	6.126624584198	7.14772844314575	7.14772844314575	7.14772844314575	7.14772844314575	7.14772844314575	7.14772844314575	5.10552024841309	4.08441638946533
chrIV	414403	414792	-	9.18993663787842	9.18993663787842	9.18993663787842	11.2321453094482	11.2321453094482	10.2110404968262	10.2110404968262	10.2110404968262	10.2110404968262	10.2110404968262	10.2110404968262	10.2110404968262	10.2110404968262	9.18993663787842	9.18993663787842	9.18993663787842	9.18993663787842	9.18993663787842	9.18993663787842	9.18993663787842	9.18993663787842	9.18993663787842	9.18993663787842	9.18993663787842	9.18993663787842	9.18993663787842	9.18993663787842	9.18993663787842	10.2110404968262	6.126624584198	6.126624584198	7.14772844314575	7.14772844314575	7.14772844314575	7.14772844314575	7.14772844314575	7.14772844314575	7.14772844314575	6.126624584198	4.08441638946533	4.08441638946533	4.08441638946533	4.08441638946533	2.04220819473267	1.02110409736633	1.02110409736633
chrIV	428508	428727	-	1.02110409736633	1.02110409736633	1.02110409736633	1.02110409736633	1.02110409736633	1.02110409736633	2.04220819473267	2.04220819473267	1.02110409736633	1.02110409736633	1.02110409736633	1.02110409736633	1.02110409736633	0	0	0	0	0	0	0	0	0	0	0	0	0	0	0	0	0	0	0	0	0	0	0	0	0	0	0	0	0	0	0	0	0
chrIV	562582	562875	-	0	0	0	0	0	0	0	0	0	0	0	0	0	0	0	1.02110409736633	1.02110409736633	2.04220819473267	2.04220819473267	2.04220819473267	2.04220819473267	2.04220819473267	2.04220819473267	2.04220819473267	2.04220819473267	1.02110409736633	1.02110409736633	1.02110409736633	0	0	0	0	0	0	0	0	0	0	0	0	0	0	0	0	0	0
chrIV	578655	579132	-	3.063312292099	3.063312292099	3.063312292099	2.04220819473267	2.04220819473267	2.04220819473267	1.02110409736633	2.04220819473267	2.04220819473267	4.08441638946533	5.10552024841309	5.10552024841309	5.10552024841309	5.10552024841309	5.10552024841309	6.126624584198	6.126624584198	6.126624584198	7.14772844314575	8.16883277893066	10.2110404968262	10.2110404968262	9.18993663787842	10.2110404968262	8.16883277893066	8.16883277893066	8.16883277893066	8.16883277893066	7.14772844314575	5.10552024841309	3.063312292099	3.063312292099	2.04220819473267	0	0	0	0	0	0	0	0	0	0	0	0	0
chrIV	630030	630691	-	1.02110409736633	1.02110409736633	1.02110409736633	1.02110409736633	1.02110409736633	1.02110409736633	1.02110409736633	1.02110409736633	1.02110409736633	1.02110409736633	1.02110409736633	0	0	0	0	0	0	0	1.02110409736633	1.02110409736633	1.02110409736633	1.02110409736633	1.02110409736633	1.02110409736633	1.02110409736633	1.02110409736633	1.02110409736633	1.02110409736633	1.02110409736633	0	0	0	0	0	0	0	0	0	0	0	0	1.02110409736633	1.02110409736633	1.02110409736633	1.02110409736633	1.02110409736633
chrIV	687413	687899	-	0	0	0	0	0	0	0	2.04220819473267	2.04220819473267	2.04220819473267	3.063312292099	3.063312292099	3.063312292099	3.063312292099	3.063312292099	3.063312292099	3.063312292099	3.063312292099	3.063312292099	3.063312292099	3.063312292099	3.063312292099	3.063312292099	3.063312292099	3.063312292099	3.063312292099	3.063312292099	3.063312292099	4.08441638946533	4.08441638946533	4.08441638946533	4.08441638946533	4.08441638946533	4.08441638946533	4.08441638946533	4.08441638946533	4.08441638946533	4.08441638946533	4.08441638946533	4.08441638946533	4.08441638946533	3.063312292099	3.063312292099	4.08441638946533	4.08441638946533	4.08441638946533
chrIV	690312	690488	-	7.14772844314575	7.14772844314575	6.126624584198	6.126624584198	6.126624584198	5.10552024841309	5.10552024841309	5.10552024841309	5.10552024841309	5.10552024841309	5.10552024841309	6.126624584198	5.10552024841309	4.08441638946533	4.08441638946533	3.063312292099	3.063312292099	3.063312292099	3.063312292099	3.063312292099	3.063312292099	3.063312292099	3.063312292099	3.063312292099	4.08441638946533	4.08441638946533	4.08441638946533	4.08441638946533	4.08441638946533	4.08441638946533	4.08441638946533	4.08441638946533	4.08441638946533	4.08441638946533	3.063312292099	3.063312292099	3.063312292099	3.063312292099	3.063312292099	3.063312292099	3.063312292099	3.063312292099	3.063312292099	3.063312292099	3.063312292099	3.063312292099
chrIV	704053	704205	-	5.10552024841309	2.04220819473267	2.04220819473267	2.04220819473267	2.04220819473267	2.04220819473267	2.04220819473267	2.04220819473267	2.04220819473267	2.04220819473267	2.04220819473267	2.04220819473267	2.04220819473267	3.063312292099	3.063312292099	3.063312292099	1.02110409736633	1.02110409736633	1.02110409736633	1.02110409736633	2.04220819473267	3.063312292099	3.063312292099	3.063312292099	3.063312292099	9.18993663787842	9.18993663787842	10.2110404968262	9.18993663787842	10.2110404968262	11.2321453094482	12.253249168396	12.253249168396	12.253249168396	12.253249168396	12.253249168396	10.2110404968262	3.063312292099	1.02110409736633	1.02110409736633	1.02110409736633	2.04220819473267	1.02110409736633	1.02110409736633	1.02110409736633	1.02110409736633
chrIV	751135	751377	-	0	0	0	0	1.02110409736633	2.04220819473267	2.04220819473267	3.063312292099	3.063312292099	3.063312292099	3.063312292099	4.08441638946533	4.08441638946533	4.08441638946533	3.063312292099	2.04220819473267	2.04220819473267	2.04220819473267	2.04220819473267	3.063312292099	3.063312292099	3.063312292099	3.063312292099	1.02110409736633	1.02110409736633	1.02110409736633	1.02110409736633	1.02110409736633	1.02110409736633	1.02110409736633	0	0	0	0	0	0	0	0	0	0	0	0	0	0	0	0
chrIV	769915	770189	-	0	0	0	0	0	0	0	0	0	0	0	0	0	0	0	0	1.02110409736633	1.02110409736633	1.02110409736633	1.02110409736633	1.02110409736633	1.02110409736633	1.02110409736633	1.02110409736633	1.02110409736633	1.02110409736633	0	0	1.02110409736633	1.02110409736633	1.02110409736633	1.02110409736633	1.02110409736633	1.02110409736633	2.04220819473267	3.063312292099	3.063312292099	3.063312292099	4.08441638946533	4.08441638946533	5.10552024841309	5.10552024841309	5.10552024841309	5.10552024841309	5.10552024841309	5.10552024841309
chrIV	784505	784676	-	0	0	0	0	0	0	0	0	0	0	0	0	0	0	1.02110409736633	1.02110409736633	1.02110409736633	1.02110409736633	1.02110409736633	1.02110409736633	1.02110409736633	1.02110409736633	1.02110409736633	1.02110409736633	1.02110409736633	1.02110409736633	1.02110409736633	1.02110409736633	1.02110409736633	2.04220819473267	2.04220819473267	2.04220819473267	2.04220819473267	2.04220819473267	2.04220819473267	2.04220819473267	2.04220819473267	2.04220819473267	2.04220819473267	2.04220819473267	1.02110409736633	1.02110409736633	1.02110409736633	1.02110409736633	1.02110409736633	1.02110409736633
chrIV	892184	892443	-	12.253249168396	14.2954568862915	16.3376655578613	18.3798732757568	20.4220809936523	20.4220809936523	20.4220809936523	21.4431858062744	21.4431858062744	21.4431858062744	22.4642906188965	22.4642906188965	22.4642906188965	20.4220809936523	20.4220809936523	19.4009780883789	13.2743530273438	9.18993663787842	6.126624584198	6.126624584198	6.126624584198	5.10552024841309	5.10552024841309	6.126624584198	6.126624584198	6.126624584198	2.04220819473267	0	0	0	0	0	0	0	0	2.04220819473267	2.04220819473267	2.04220819473267	2.04220819473267	2.04220819473267	2.04220819473267	2.04220819473267	2.04220819473267	2.04220819473267	2.04220819473267	2.04220819473267
chrIV	1004547	1005337	-	1.02110409736633	1.02110409736633	1.02110409736633	1.02110409736633	1.02110409736633	1.02110409736633	1.02110409736633	1.02110409736633	1.02110409736633	0	0	0	0	0	0	0	0	0	0	0	0	1.02110409736633	1.02110409736633	1.02110409736633	1.02110409736633	1.02110409736633	1.02110409736633	1.02110409736633	1.02110409736633	1.02110409736633	1.02110409736633	1.02110409736633	1.02110409736633	0	0	0	0	0	0	0	0	0	0	0	0	0
chrIV	1020154	1020401	-	1.02110409736633	1.02110409736633	1.02110409736633	1.02110409736633	0	0	0	0	0	0	0	0	0	0	0	0	1.02110409736633	1.02110409736633	1.02110409736633	1.02110409736633	1.02110409736633	1.02110409736633	1.02110409736633	1.02110409736633	1.02110409736633	1.02110409736633	1.02110409736633	0	0	0	0	0	0	0	0	0	0	0	0	0	0	0	0	0	0	1.02110409736633
chrIV	1036824	1037003	-	0	0	0	0	0	0	0	0	1.02110409736633	1.02110409736633	1.02110409736633	1.02110409736633	1.02110409736633	1.02110409736633	1.02110409736633	1.02110409736633	1.02110409736633	1.02110409736633	1.02110409736633	1.02110409736633	1.02110409736633	1.02110409736633	1.02110409736633	1.02110409736633	1.02110409736633	1.02110409736633	1.02110409736633	1.02110409736633	0	0	0	0	0	0	0	1.02110409736633	2.04220819473267	2.04220819473267	2.04220819473267	2.04220819473267	2.04220819473267	1.02110409736633	2.04220819473267	2.04220819473267	2.04220819473267	3.063312292099
chrIV	1145830	1146089	-	0	0	0	1.02110409736633	1.02110409736633	1.02110409736633	2.04220819473267	3.063312292099	3.063312292099	3.063312292099	3.063312292099	3.063312292099	3.063312292099	3.063312292099	3.063312292099	3.063312292099	2.04220819473267	2.04220819473267	3.063312292099	3.063312292099	3.063312292099	2.04220819473267	2.04220819473267	2.04220819473267	2.04220819473267	2.04220819473267	3.063312292099	3.063312292099	3.063312292099	3.063312292099	3.063312292099	1.02110409736633	1.02110409736633	1.02110409736633	1.02110409736633	1.02110409736633	0	0	0	0	0	0	0	0	0	0
chrIV	1166252	1166439	-	13.2743530273438	10.2110404968262	10.2110404968262	9.18993663787842	9.18993663787842	8.16883277893066	8.16883277893066	8.16883277893066	9.18993663787842	9.18993663787842	9.18993663787842	9.18993663787842	9.18993663787842	9.18993663787842	9.18993663787842	9.18993663787842	9.18993663787842	9.18993663787842	9.18993663787842	8.16883277893066	8.16883277893066	8.16883277893066	8.16883277893066	8.16883277893066	8.16883277893066	8.16883277893066	8.16883277893066	8.16883277893066	8.16883277893066	8.16883277893066	8.16883277893066	8.16883277893066	8.16883277893066	8.16883277893066	9.18993663787842	9.18993663787842	9.18993663787842	9.18993663787842	9.18993663787842	8.16883277893066	8.16883277893066	8.16883277893066	7.14772844314575	7.14772844314575	7.14772844314575	7.14772844314575
chrIV	1269444	1269705	-	1.02110409736633	1.02110409736633	1.02110409736633	0	0	0	0	0	0	0	0	0	0	0	0	0	0	0	0	0	0	0	0	0	1.02110409736633	1.02110409736633	1.02110409736633	1.02110409736633	1.02110409736633	1.02110409736633	1.02110409736633	1.02110409736633	1.02110409736633	1.02110409736633	0	0	0	1.02110409736633	1.02110409736633	1.02110409736633	1.02110409736633	1.02110409736633	1.02110409736633	1.02110409736633	1.02110409736633	1.02110409736633
chrIV	1300555	1300993	-	5.10552024841309	5.10552024841309	5.10552024841309	5.10552024841309	5.10552024841309	5.10552024841309	5.10552024841309	5.10552024841309	5.10552024841309	4.08441638946533	1.02110409736633	1.02110409736633	1.02110409736633	2.04220819473267	3.063312292099	3.063312292099	2.04220819473267	2.04220819473267	2.04220819473267	2.04220819473267	2.04220819473267	2.04220819473267	2.04220819473267	2.04220819473267	2.04220819473267	2.04220819473267	3.063312292099	2.04220819473267	1.02110409736633	1.02110409736633	1.02110409736633	1.02110409736633	0	0	0	0	0	0	0	1.02110409736633	1.02110409736633	1.02110409736633	1.02110409736633	2.04220819473267	2.04220819473267	2.04220819473267
chrIV	1384177	1384710	-	2.04220819473267	2.04220819473267	2.04220819473267	2.04220819473267	2.04220819473267	2.04220819473267	2.04220819473267	2.04220819473267	2.04220819473267	2.04220819473267	4.08441638946533	4.08441638946533	4.08441638946533	4.08441638946533	4.08441638946533	4.08441638946533	4.08441638946533	4.08441638946533	4.08441638946533	5.10552024841309	5.10552024841309	5.10552024841309	5.10552024841309	5.10552024841309	5.10552024841309	5.10552024841309	5.10552024841309	5.10552024841309	5.10552024841309	5.10552024841309	5.10552024841309	5.10552024841309	4.08441638946533	4.08441638946533	4.08441638946533	4.08441638946533	6.126624584198	6.126624584198	7.14772844314575	5.10552024841309	5.10552024841309	5.10552024841309	5.10552024841309	5.10552024841309	6.126624584198	6.126624584198
chrIV	1436507	1436708	-	0	0	0	0	0	0	0	0	0	0	0	0	0	0	0	0	0	0	0	0	0	1.02110409736633	1.02110409736633	1.02110409736633	1.02110409736633	1.02110409736633	1.02110409736633	1.02110409736633	1.02110409736633	1.02110409736633	1.02110409736633	1.02110409736633	1.02110409736633	1.02110409736633	0	0	0	0	0	0	0	0	0	0	0	0
chrIX	45744	45923	-	0	0	0	0	0	0	0	0	0	0	0	0	0	0	0	0	0	0	0	0	0	0	0	0	0	0	0	0	0	0	0	0	0	0	0	0	0	0	0	0	0	0	0	0	0	0
chrIX	135514	136003	-	17.3587684631348	15.3165607452393	15.3165607452393	15.3165607452393	14.2954568862915	13.2743530273438	13.2743530273438	13.2743530273438	13.2743530273438	14.2954568862915	14.2954568862915	13.2743530273438	13.2743530273438	12.253249168396	12.253249168396	13.2743530273438	9.18993663787842	9.18993663787842	8.16883277893066	8.16883277893066	8.16883277893066	8.16883277893066	7.14772844314575	7.14772844314575	0	0	0	0	0	0	0	0	0	0	0	0	0	0	0	0	0	0	0	1.02110409736633	1.02110409736633	1.02110409736633
chrIX	259707	259952	-	18.3798732757568	19.4009780883789	19.4009780883789	21.4431858062744	21.4431858062744	19.4009780883789	18.3798732757568	18.3798732757568	18.3798732757568	18.3798732757568	18.3798732757568	18.3798732757568	17.3587684631348	14.2954568862915	9.18993663787842	4.08441638946533	0	0	0	0	0	0	0	0	0	0	0	0	0	0	0	0	0	0	1.02110409736633	1.02110409736633	1.02110409736633	1.02110409736633	1.02110409736633	1.02110409736633	1.02110409736633	1.02110409736633	1.02110409736633	1.02110409736633	1.02110409736633	6.126624584198
chrIX	382048	382139	-	1.02110409736633	1.02110409736633	1.02110409736633	1.02110409736633	1.02110409736633	0	0	0	0	0	0	0	0	0	0	0	0	0	0	0	0	0	0	0	0	1.02110409736633	1.02110409736633	1.02110409736633	2.04220819473267	2.04220819473267	2.04220819473267	2.04220819473267	2.04220819473267	1.02110409736633	2.04220819473267	2.04220819473267	2.04220819473267	2.04220819473267	2.04220819473267	2.04220819473267	2.04220819473267	2.04220819473267	4.08441638946533	4.08441638946533	4.08441638946533	5.10552024841309
chrV	178263	178590	-	2.04220819473267	2.04220819473267	3.063312292099	3.063312292099	3.063312292099	3.063312292099	1.02110409736633	1.02110409736633	1.02110409736633	1.02110409736633	0	0	0	1.02110409736633	1.02110409736633	1.02110409736633	1.02110409736633	1.02110409736633	1.02110409736633	2.04220819473267	3.063312292099	3.063312292099	3.063312292099	4.08441638946533	5.10552024841309	5.10552024841309	5.10552024841309	6.126624584198	7.14772844314575	6.126624584198	5.10552024841309	5.10552024841309	5.10552024841309	5.10552024841309	5.10552024841309	5.10552024841309	2.04220819473267	2.04220819473267	3.063312292099	3.063312292099	3.063312292099	3.063312292099	2.04220819473267	2.04220819473267	2.04220819473267	3.063312292099
chrV	272104	272291	-	0	0	0	0	0	0	0	0	0	0	0	0	0	0	0	0	0	0	0	0	0	0	0	1.02110409736633	1.02110409736633	3.063312292099	3.063312292099	3.063312292099	3.063312292099	2.04220819473267	3.063312292099	3.063312292099	3.063312292099	3.063312292099	3.063312292099	3.063312292099	3.063312292099	3.063312292099	2.04220819473267	2.04220819473267	1.02110409736633	0	0	0	0	0
chrV	294739	294832	-	18.3798732757568	19.4009780883789	19.4009780883789	18.3798732757568	18.3798732757568	18.3798732757568	16.3376655578613	16.3376655578613	14.2954568862915	13.2743530273438	14.2954568862915	16.3376655578613	17.3587684631348	18.3798732757568	18.3798732757568	17.3587684631348	17.3587684631348	17.3587684631348	15.3165607452393	16.3376655578613	16.3376655578613	16.3376655578613	16.3376655578613	15.3165607452393	15.3165607452393	14.2954568862915	8.16883277893066	8.16883277893066	8.16883277893066	8.16883277893066	8.16883277893066	8.16883277893066	7.14772844314575	7.14772844314575	7.14772844314575	8.16883277893066	8.16883277893066	8.16883277893066	8.16883277893066	8.16883277893066	8.16883277893066	8.16883277893066	8.16883277893066	7.14772844314575	7.14772844314575	7.14772844314575
chrV	301044	301425	-	20.4220809936523	21.4431858062744	24.506498336792	24.506498336792	25.5276012420654	26.5487060546875	27.5698108673096	27.5698108673096	23.4853935241699	25.5276012420654	25.5276012420654	24.506498336792	24.506498336792	25.5276012420654	24.506498336792	23.4853935241699	23.4853935241699	24.506498336792	22.4642906188965	22.4642906188965	22.4642906188965	22.4642906188965	21.4431858062744	21.4431858062744	21.4431858062744	21.4431858062744	31.6542263031006	36.7597465515137	37.7808494567871	38.8019561767578	38.8019561767578	38.8019561767578	39.8230590820312	37.7808494567871	37.7808494567871	37.7808494567871	38.8019561767578	37.7808494567871	36.7597465515137	31.6542263031006	30.6331214904785	28.590913772583	27.5698108673096	27.5698108673096	26.5487060546875	22.4642906188965
chrV	303205	303279	-	5.10552024841309	5.10552024841309	4.08441638946533	4.08441638946533	4.08441638946533	4.08441638946533	4.08441638946533	4.08441638946533	1.02110409736633	1.02110409736633	1.02110409736633	1.02110409736633	1.02110409736633	1.02110409736633	2.04220819473267	3.063312292099	4.08441638946533	4.08441638946533	3.063312292099	4.08441638946533	5.10552024841309	5.10552024841309	4.08441638946533	4.08441638946533	4.08441638946533	4.08441638946533	4.08441638946533	4.08441638946533	3.063312292099	1.02110409736633	1.02110409736633	6.126624584198	7.14772844314575	9.18993663787842	9.18993663787842	9.18993663787842	9.18993663787842	9.18993663787842	10.2110404968262	10.2110404968262	10.2110404968262	10.2110404968262	10.2110404968262	10.2110404968262	11.2321453094482	12.253249168396
chrV	321709	321901	-	8.16883277893066	8.16883277893066	8.16883277893066	8.16883277893066	8.16883277893066	8.16883277893066	8.16883277893066	8.16883277893066	8.16883277893066	7.14772844314575	7.14772844314575	7.14772844314575	7.14772844314575	7.14772844314575	7.14772844314575	7.14772844314575	7.14772844314575	7.14772844314575	7.14772844314575	7.14772844314575	7.14772844314575	7.14772844314575	7.14772844314575	7.14772844314575	7.14772844314575	1.02110409736633	1.02110409736633	3.063312292099	3.063312292099	3.063312292099	3.063312292099	3.063312292099	2.04220819473267	2.04220819473267	2.04220819473267	2.04220819473267	2.04220819473267	2.04220819473267	2.04220819473267	3.063312292099	8.16883277893066	9.18993663787842	10.2110404968262	10.2110404968262	10.2110404968262	10.2110404968262
chrV	416345	416555	-	2.04220819473267	2.04220819473267	2.04220819473267	0	0	0	0	0	0	0	0	0	0	0	0	0	0	0	0	0	0	0	0	0	0	0	0	0	1.02110409736633	1.02110409736633	1.02110409736633	0	0	1.02110409736633	1.02110409736633	1.02110409736633	1.02110409736633	1.02110409736633	1.02110409736633	3.063312292099	4.08441638946533	4.08441638946533	4.08441638946533	4.08441638946533	4.08441638946533	4.08441638946533
chrV	432733	432860	-	4.08441638946533	5.10552024841309	5.10552024841309	4.08441638946533	5.10552024841309	5.10552024841309	4.08441638946533	4.08441638946533	4.08441638946533	4.08441638946533	3.063312292099	3.063312292099	4.08441638946533	4.08441638946533	5.10552024841309	5.10552024841309	5.10552024841309	5.10552024841309	5.10552024841309	5.10552024841309	5.10552024841309	5.10552024841309	5.10552024841309	4.08441638946533	3.063312292099	3.063312292099	2.04220819473267	2.04220819473267	2.04220819473267	0	0	0	0	0	0	0	0	0	0	0	0	0	0	0	0	0
chrV	544878	545031	-	1.02110409736633	1.02110409736633	1.02110409736633	0	0	0	0	0	0	0	0	0	0	0	0	0	0	2.04220819473267	2.04220819473267	2.04220819473267	2.04220819473267	2.04220819473267	2.04220819473267	2.04220819473267	2.04220819473267	2.04220819473267	2.04220819473267	2.04220819473267	2.04220819473267	2.04220819473267	2.04220819473267	2.04220819473267	2.04220819473267	2.04220819473267	2.04220819473267	2.04220819473267	2.04220819473267	2.04220819473267	2.04220819473267	2.04220819473267	2.04220819473267	2.04220819473267	2.04220819473267	3.063312292099	4.08441638946533	4.08441638946533
chrVI	118617	119141	-	0	0	0	0	0	1.02110409736633	1.02110409736633	1.02110409736633	1.02110409736633	1.02110409736633	1.02110409736633	1.02110409736633	0	0	0	0	1.02110409736633	1.02110409736633	2.04220819473267	3.063312292099	3.063312292099	3.063312292099	3.063312292099	3.063312292099	3.063312292099	3.063312292099	3.063312292099	3.063312292099	2.04220819473267	1.02110409736633	1.02110409736633	1.02110409736633	0	0	0	0	0	0	0	0	0	0	0	0	0	0
chrVI	194402	194554	-	0	0	0	0	0	0	0	0	0	0	0	0	0	0	0	1.02110409736633	1.02110409736633	1.02110409736633	1.02110409736633	1.02110409736633	1.02110409736633	1.02110409736633	1.02110409736633	1.02110409736633	1.02110409736633	1.02110409736633	1.02110409736633	1.02110409736633	1.02110409736633	0	0	0	0	0	0	0	0	0	0	0	0	0	0	0	0	0
chrVI	252002	252265	-	1.02110409736633	1.02110409736633	2.04220819473267	3.063312292099	4.08441638946533	4.08441638946533	4.08441638946533	4.08441638946533	4.08441638946533	4.08441638946533	4.08441638946533	4.08441638946533	4.08441638946533	4.08441638946533	4.08441638946533	4.08441638946533	5.10552024841309	4.08441638946533	4.08441638946533	1.02110409736633	2.04220819473267	1.02110409736633	1.02110409736633	1.02110409736633	1.02110409736633	1.02110409736633	1.02110409736633	1.02110409736633	1.02110409736633	1.02110409736633	1.02110409736633	1.02110409736633	1.02110409736633	1.02110409736633	1.02110409736633	0	0	0	0	0	0	0	0	1.02110409736633	1.02110409736633	1.02110409736633
chrVII	56037	56184	-	1.02110409736633	1.02110409736633	1.02110409736633	2.04220819473267	2.04220819473267	2.04220819473267	2.04220819473267	2.04220819473267	2.04220819473267	2.04220819473267	2.04220819473267	1.02110409736633	1.02110409736633	1.02110409736633	1.02110409736633	1.02110409736633	1.02110409736633	0	0	0	0	0	0	0	0	0	0	0	0	1.02110409736633	1.02110409736633	1.02110409736633	1.02110409736633	1.02110409736633	1.02110409736633	1.02110409736633	3.063312292099	3.063312292099	4.08441638946533	5.10552024841309	9.18993663787842	17.3587684631348	18.3798732757568	18.3798732757568	18.3798732757568	18.3798732757568
chrVII	131173	131303	-	1.02110409736633	1.02110409736633	1.02110409736633	1.02110409736633	1.02110409736633	1.02110409736633	0	0	0	0	0	0	0	1.02110409736633	1.02110409736633	1.02110409736633	1.02110409736633	1.02110409736633	1.02110409736633	1.02110409736633	1.02110409736633	1.02110409736633	1.02110409736633	1.02110409736633	0	0	0	0	0	0	0	0	0	1.02110409736633	1.02110409736633	1.02110409736633	1.02110409736633	1.02110409736633	1.02110409736633	1.02110409736633	1.02110409736633	1.02110409736633	1.02110409736633	1.02110409736633	1.02110409736633	1.02110409736633
chrVII	256371	257279	-	0	0	0	0	1.02110409736633	1.02110409736633	1.02110409736633	1.02110409736633	3.063312292099	3.063312292099	5.10552024841309	5.10552024841309	5.10552024841309	4.08441638946533	4.08441638946533	4.08441638946533	4.08441638946533	3.063312292099	3.063312292099	3.063312292099	3.063312292099	1.02110409736633	0	0	0	0	0	0	0	0	0	0	0	0	0	0	0	0	0	0	0	0	0	0	0	0
chrVII	276884	277086	-	0	0	0	0	0	0	0	0	0	0	0	1.02110409736633	1.02110409736633	1.02110409736633	1.02110409736633	1.02110409736633	0	0	0	0	0	0	0	0	0	0	0	0	0	0	0	0	0	0	0	0	0	0	0	0	0	0	0	0	0	0
chrVII	337360	337639	-	0	0	0	0	0	0	0	0	0	0	0	0	0	1.02110409736633	1.02110409736633	1.02110409736633	1.02110409736633	1.02110409736633	1.02110409736633	1.02110409736633	1.02110409736633	1.02110409736633	2.04220819473267	1.02110409736633	1.02110409736633	0	0	0	0	0	0	0	0	0	0	0	0	0	0	0	0	0	0	0	0	0
chrVII	345438	345759	-	1.02110409736633	2.04220819473267	3.063312292099	3.063312292099	4.08441638946533	4.08441638946533	5.10552024841309	5.10552024841309	5.10552024841309	4.08441638946533	4.08441638946533	3.063312292099	2.04220819473267	1.02110409736633	1.02110409736633	1.02110409736633	2.04220819473267	2.04220819473267	2.04220819473267	2.04220819473267	1.02110409736633	1.02110409736633	1.02110409736633	1.02110409736633	3.063312292099	3.063312292099	3.063312292099	3.063312292099	3.063312292099	3.063312292099	3.063312292099	3.063312292099	3.063312292099	3.063312292099	2.04220819473267	1.02110409736633	1.02110409736633	1.02110409736633	0	0	0	0	0	0	0	0
chrVII	358171	358369	-	7.14772844314575	7.14772844314575	6.126624584198	6.126624584198	7.14772844314575	11.2321453094482	11.2321453094482	11.2321453094482	13.2743530273438	14.2954568862915	15.3165607452393	15.3165607452393	15.3165607452393	15.3165607452393	14.2954568862915	13.2743530273438	7.14772844314575	7.14772844314575	6.126624584198	6.126624584198	5.10552024841309	4.08441638946533	4.08441638946533	4.08441638946533	4.08441638946533	4.08441638946533	5.10552024841309	5.10552024841309	5.10552024841309	5.10552024841309	5.10552024841309	3.063312292099	3.063312292099	3.063312292099	3.063312292099	3.063312292099	2.04220819473267	2.04220819473267	2.04220819473267	2.04220819473267	2.04220819473267	2.04220819473267	2.04220819473267	2.04220819473267	2.04220819473267	2.04220819473267
chrVII	412775	413142	-	2.04220819473267	2.04220819473267	1.02110409736633	1.02110409736633	1.02110409736633	1.02110409736633	1.02110409736633	1.02110409736633	1.02110409736633	1.02110409736633	0	0	0	0	0	0	0	0	0	0	0	0	0	0	0	1.02110409736633	1.02110409736633	1.02110409736633	1.02110409736633	1.02110409736633	2.04220819473267	2.04220819473267	2.04220819473267	2.04220819473267	2.04220819473267	2.04220819473267	2.04220819473267	2.04220819473267	2.04220819473267	1.02110409736633	1.02110409736633	1.02110409736633	1.02110409736633	0	0	0
chrVII	516025	516271	-	2.04220819473267	2.04220819473267	2.04220819473267	1.02110409736633	1.02110409736633	1.02110409736633	0	0	0	0	1.02110409736633	1.02110409736633	1.02110409736633	1.02110409736633	1.02110409736633	0	0	0	0	0	0	0	0	0	0	0	0	0	0	0	0	0	0	0	0	0	0	0	0	0	1.02110409736633	1.02110409736633	1.02110409736633	4.08441638946533	4.08441638946533	4.08441638946533
chrVII	576184	576565	-	19.4009780883789	19.4009780883789	19.4009780883789	19.4009780883789	19.4009780883789	19.4009780883789	18.3798732757568	19.4009780883789	19.4009780883789	19.4009780883789	21.4431858062744	22.4642906188965	14.2954568862915	14.2954568862915	14.2954568862915	14.2954568862915	14.2954568862915	5.10552024841309	4.08441638946533	4.08441638946533	4.08441638946533	4.08441638946533	4.08441638946533	4.08441638946533	3.063312292099	3.063312292099	3.063312292099	3.063312292099	3.063312292099	3.063312292099	3.063312292099	3.063312292099	6.126624584198	6.126624584198	6.126624584198	6.126624584198	6.126624584198	5.10552024841309	6.126624584198	7.14772844314575	7.14772844314575	5.10552024841309	6.126624584198	6.126624584198	6.126624584198	7.14772844314575
chrVII	606950	607141	-	0	0	0	0	0	0	0	0	1.02110409736633	1.02110409736633	1.02110409736633	1.02110409736633	1.02110409736633	1.02110409736633	1.02110409736633	1.02110409736633	1.02110409736633	1.02110409736633	1.02110409736633	1.02110409736633	1.02110409736633	1.02110409736633	1.02110409736633	1.02110409736633	2.04220819473267	2.04220819473267	1.02110409736633	1.02110409736633	1.02110409736633	1.02110409736633	1.02110409736633	1.02110409736633	1.02110409736633	2.04220819473267	2.04220819473267	2.04220819473267	2.04220819473267	2.04220819473267	1.02110409736633	1.02110409736633	1.02110409736633	0	3.063312292099	3.063312292099	3.063312292099	3.063312292099
chrVII	608759	609100	-	3.063312292099	3.063312292099	3.063312292099	2.04220819473267	2.04220819473267	2.04220819473267	2.04220819473267	2.04220819473267	2.04220819473267	2.04220819473267	2.04220819473267	2.04220819473267	2.04220819473267	2.04220819473267	1.02110409736633	0	0	0	0	1.02110409736633	3.063312292099	3.063312292099	3.063312292099	3.063312292099	2.04220819473267	2.04220819473267	2.04220819473267	2.04220819473267	2.04220819473267	2.04220819473267	2.04220819473267	2.04220819473267	2.04220819473267	2.04220819473267	2.04220819473267	2.04220819473267	2.04220819473267	2.04220819473267	2.04220819473267	2.04220819473267	2.04220819473267	2.04220819473267	3.063312292099	3.063312292099	3.063312292099	3.063312292099
chrVII	667580	667810	-	3.063312292099	3.063312292099	3.063312292099	3.063312292099	3.063312292099	3.063312292099	3.063312292099	3.063312292099	0	0	0	0	0	0	0	0	0	1.02110409736633	1.02110409736633	1.02110409736633	1.02110409736633	1.02110409736633	1.02110409736633	1.02110409736633	1.02110409736633	1.02110409736633	1.02110409736633	1.02110409736633	1.02110409736633	0	1.02110409736633	1.02110409736633	1.02110409736633	1.02110409736633	1.02110409736633	1.02110409736633	0	0	0	0	0	0	0	0	0	0
chrVII	671589	671911	-	0	0	0	1.02110409736633	1.02110409736633	1.02110409736633	1.02110409736633	1.02110409736633	1.02110409736633	1.02110409736633	1.02110409736633	1.02110409736633	1.02110409736633	1.02110409736633	1.02110409736633	2.04220819473267	2.04220819473267	2.04220819473267	2.04220819473267	3.063312292099	3.063312292099	3.063312292099	3.063312292099	3.063312292099	3.063312292099	3.063312292099	3.063312292099	2.04220819473267	2.04220819473267	2.04220819473267	2.04220819473267	2.04220819473267	2.04220819473267	2.04220819473267	2.04220819473267	2.04220819473267	2.04220819473267	2.04220819473267	2.04220819473267	2.04220819473267	2.04220819473267	2.04220819473267	2.04220819473267	2.04220819473267	2.04220819473267	2.04220819473267
chrVII	702389	702664	-	1.02110409736633	1.02110409736633	1.02110409736633	1.02110409736633	2.04220819473267	2.04220819473267	2.04220819473267	2.04220819473267	2.04220819473267	2.04220819473267	2.04220819473267	2.04220819473267	2.04220819473267	2.04220819473267	2.04220819473267	2.04220819473267	2.04220819473267	2.04220819473267	1.02110409736633	1.02110409736633	1.02110409736633	1.02110409736633	1.02110409736633	1.02110409736633	1.02110409736633	1.02110409736633	1.02110409736633	0	0	3.063312292099	3.063312292099	7.14772844314575	10.2110404968262	14.2954568862915	19.4009780883789	25.5276012420654	26.5487060546875	26.5487060546875	27.5698108673096	27.5698108673096	27.5698108673096	27.5698108673096	27.5698108673096	27.5698108673096	27.5698108673096	27.5698108673096
chrVII	739358	739659	-	1.02110409736633	1.02110409736633	2.04220819473267	1.02110409736633	1.02110409736633	1.02110409736633	1.02110409736633	1.02110409736633	1.02110409736633	0	0	0	0	0	1.02110409736633	1.02110409736633	1.02110409736633	1.02110409736633	1.02110409736633	1.02110409736633	1.02110409736633	1.02110409736633	1.02110409736633	1.02110409736633	0	0	0	0	0	0	0	0	0	1.02110409736633	1.02110409736633	1.02110409736633	1.02110409736633	1.02110409736633	0	0	0	0	1.02110409736633	1.02110409736633	1.02110409736633	1.02110409736633
chrVII	746359	746590	-	2.04220819473267	2.04220819473267	3.063312292099	4.08441638946533	5.10552024841309	5.10552024841309	6.126624584198	6.126624584198	6.126624584198	6.126624584198	5.10552024841309	5.10552024841309	5.10552024841309	5.10552024841309	3.063312292099	1.02110409736633	1.02110409736633	0	0	0	0	0	0	0	0	0	0	0	0	0	1.02110409736633	1.02110409736633	2.04220819473267	2.04220819473267	2.04220819473267	2.04220819473267	3.063312292099	3.063312292099	3.063312292099	3.063312292099	3.063312292099	3.063312292099	3.063312292099	2.04220819473267	2.04220819473267	2.04220819473267
chrVII	760732	761153	-	0	0	1.02110409736633	2.04220819473267	2.04220819473267	2.04220819473267	2.04220819473267	3.063312292099	3.063312292099	3.063312292099	3.063312292099	3.063312292099	3.063312292099	3.063312292099	3.063312292099	3.063312292099	2.04220819473267	1.02110409736633	1.02110409736633	1.02110409736633	1.02110409736633	0	0	0	0	0	0	0	0	0	0	0	0	0	0	0	0	0	0	0	0	0	0	0	0	0
chrVII	762050	762200	-	0	0	0	0	0	0	0	1.02110409736633	1.02110409736633	1.02110409736633	1.02110409736633	1.02110409736633	1.02110409736633	1.02110409736633	1.02110409736633	1.02110409736633	1.02110409736633	1.02110409736633	0	0	0	0	2.04220819473267	2.04220819473267	2.04220819473267	2.04220819473267	2.04220819473267	11.2321453094482	12.253249168396	17.3587684631348	18.3798732757568	17.3587684631348	16.3376655578613	16.3376655578613	15.3165607452393	15.3165607452393	15.3165607452393	15.3165607452393	15.3165607452393	12.253249168396	8.16883277893066	5.10552024841309	0	0	0	0
chrVII	801680	801896	-	2.04220819473267	2.04220819473267	2.04220819473267	2.04220819473267	2.04220819473267	2.04220819473267	3.063312292099	3.063312292099	3.063312292099	3.063312292099	3.063312292099	3.063312292099	3.063312292099	4.08441638946533	2.04220819473267	2.04220819473267	2.04220819473267	2.04220819473267	2.04220819473267	2.04220819473267	2.04220819473267	2.04220819473267	2.04220819473267	1.02110409736633	1.02110409736633	0	0	0	0	0	0	0	0	0	0	0	0	0	0	1.02110409736633	1.02110409736633	1.02110409736633	1.02110409736633	1.02110409736633	1.02110409736633	1.02110409736633
chrVII	974160	974447	-	3.063312292099	4.08441638946533	4.08441638946533	5.10552024841309	5.10552024841309	6.126624584198	6.126624584198	6.126624584198	6.126624584198	4.08441638946533	3.063312292099	3.063312292099	3.063312292099	2.04220819473267	2.04220819473267	2.04220819473267	1.02110409736633	1.02110409736633	1.02110409736633	1.02110409736633	1.02110409736633	0	0	0	0	0	0	0	0	0	0	0	0	0	1.02110409736633	1.02110409736633	1.02110409736633	1.02110409736633	1.02110409736633	1.02110409736633	1.02110409736633	1.02110409736633	1.02110409736633	1.02110409736633	1.02110409736633	1.02110409736633
chrVIII	69688	70067	-	1.02110409736633	2.04220819473267	3.063312292099	3.063312292099	3.063312292099	2.04220819473267	2.04220819473267	2.04220819473267	2.04220819473267	2.04220819473267	2.04220819473267	1.02110409736633	0	0	0	0	0	0	0	0	0	0	0	0	0	0	0	0	0	0	0	0	0	0	0	0	0	0	1.02110409736633	2.04220819473267	3.063312292099	5.10552024841309	5.10552024841309	5.10552024841309	5.10552024841309	5.10552024841309
chrVIII	128704	129284	-	0	0	0	0	0	0	0	0	0	1.02110409736633	1.02110409736633	1.02110409736633	1.02110409736633	1.02110409736633	1.02110409736633	1.02110409736633	1.02110409736633	2.04220819473267	2.04220819473267	2.04220819473267	1.02110409736633	1.02110409736633	1.02110409736633	1.02110409736633	2.04220819473267	2.04220819473267	2.04220819473267	2.04220819473267	2.04220819473267	2.04220819473267	1.02110409736633	2.04220819473267	2.04220819473267	2.04220819473267	2.04220819473267	2.04220819473267	2.04220819473267	2.04220819473267	2.04220819473267	1.02110409736633	1.02110409736633	1.02110409736633	1.02110409736633	2.04220819473267	2.04220819473267	2.04220819473267
chrVIII	208993	209270	-	7.14772844314575	8.16883277893066	8.16883277893066	8.16883277893066	8.16883277893066	7.14772844314575	7.14772844314575	7.14772844314575	7.14772844314575	7.14772844314575	7.14772844314575	7.14772844314575	5.10552024841309	4.08441638946533	4.08441638946533	4.08441638946533	4.08441638946533	6.126624584198	7.14772844314575	8.16883277893066	9.18993663787842	10.2110404968262	10.2110404968262	10.2110404968262	10.2110404968262	10.2110404968262	10.2110404968262	10.2110404968262	10.2110404968262	9.18993663787842	8.16883277893066	8.16883277893066	8.16883277893066	8.16883277893066	6.126624584198	6.126624584198	6.126624584198	5.10552024841309	5.10552024841309	5.10552024841309	5.10552024841309	5.10552024841309	5.10552024841309	5.10552024841309	5.10552024841309	5.10552024841309
chrVIII	231440	231856	-	3.063312292099	3.063312292099	2.04220819473267	2.04220819473267	2.04220819473267	1.02110409736633	1.02110409736633	1.02110409736633	1.02110409736633	1.02110409736633	1.02110409736633	1.02110409736633	0	0	0	0	0	0	0	0	0	1.02110409736633	1.02110409736633	1.02110409736633	1.02110409736633	1.02110409736633	1.02110409736633	1.02110409736633	1.02110409736633	1.02110409736633	0	0	1.02110409736633	2.04220819473267	2.04220819473267	3.063312292099	5.10552024841309	6.126624584198	6.126624584198	6.126624584198	6.126624584198	8.16883277893066	8.16883277893066	9.18993663787842	9.18993663787842	7.14772844314575
chrVIII	238347	238883	-	8.16883277893066	8.16883277893066	10.2110404968262	10.2110404968262	10.2110404968262	10.2110404968262	10.2110404968262	10.2110404968262	11.2321453094482	12.253249168396	12.253249168396	12.253249168396	12.253249168396	12.253249168396	12.253249168396	12.253249168396	12.253249168396	11.2321453094482	5.10552024841309	5.10552024841309	5.10552024841309	5.10552024841309	4.08441638946533	2.04220819473267	2.04220819473267	1.02110409736633	1.02110409736633	1.02110409736633	1.02110409736633	0	0	0	0	0	0	0	0	0	0	0	0	0	0	0	0	0
chrVIII	273344	273603	-	1.02110409736633	1.02110409736633	0	0	0	0	0	0	0	0	0	0	0	0	0	0	0	0	0	0	0	0	0	0	0	0	0	0	1.02110409736633	1.02110409736633	1.02110409736633	1.02110409736633	1.02110409736633	1.02110409736633	1.02110409736633	1.02110409736633	1.02110409736633	1.02110409736633	1.02110409736633	1.02110409736633	0	0	0	0	0	0
chrVIII	381172	381300	-	10.2110404968262	10.2110404968262	10.2110404968262	10.2110404968262	9.18993663787842	8.16883277893066	8.16883277893066	8.16883277893066	8.16883277893066	7.14772844314575	5.10552024841309	4.08441638946533	4.08441638946533	5.10552024841309	4.08441638946533	3.063312292099	3.063312292099	3.063312292099	3.063312292099	2.04220819473267	2.04220819473267	2.04220819473267	1.02110409736633	1.02110409736633	0	0	0	0	0	0	0	1.02110409736633	1.02110409736633	1.02110409736633	1.02110409736633	0	0	0	0	0	0	0	0	0	0	0
chrVIII	441726	441910	-	2.04220819473267	2.04220819473267	2.04220819473267	2.04220819473267	2.04220819473267	2.04220819473267	2.04220819473267	1.02110409736633	1.02110409736633	1.02110409736633	0	0	0	0	0	0	0	0	0	0	0	0	0	0	0	0	0	0	0	1.02110409736633	2.04220819473267	2.04220819473267	2.04220819473267	2.04220819473267	2.04220819473267	2.04220819473267	1.02110409736633	1.02110409736633	1.02110409736633	1.02110409736633	1.02110409736633	1.02110409736633	1.02110409736633	0	0	0
chrVIII	450435	450705	-	6.126624584198	8.16883277893066	9.18993663787842	9.18993663787842	10.2110404968262	10.2110404968262	10.2110404968262	10.2110404968262	11.2321453094482	11.2321453094482	11.2321453094482	11.2321453094482	11.2321453094482	11.2321453094482	10.2110404968262	10.2110404968262	10.2110404968262	10.2110404968262	9.18993663787842	9.18993663787842	9.18993663787842	9.18993663787842	9.18993663787842	10.2110404968262	10.2110404968262	10.2110404968262	9.18993663787842	5.10552024841309	5.10552024841309	5.10552024841309	5.10552024841309	5.10552024841309	5.10552024841309	5.10552024841309	5.10552024841309	5.10552024841309	5.10552024841309	5.10552024841309	5.10552024841309	4.08441638946533	4.08441638946533	4.08441638946533	4.08441638946533	4.08441638946533	4.08441638946533	5.10552024841309
chrVIII	461796	462104	-	0	0	0	0	0	0	0	0	0	0	0	1.02110409736633	1.02110409736633	1.02110409736633	1.02110409736633	1.02110409736633	1.02110409736633	1.02110409736633	1.02110409736633	1.02110409736633	1.02110409736633	1.02110409736633	1.02110409736633	1.02110409736633	1.02110409736633	0	0	0	0	0	1.02110409736633	1.02110409736633	1.02110409736633	1.02110409736633	0	0	0	0	0	1.02110409736633	1.02110409736633	1.02110409736633	1.02110409736633	1.02110409736633	1.02110409736633	1.02110409736633
chrX	63436	63597	-	1.02110409736633	1.02110409736633	1.02110409736633	0	0	0	0	1.02110409736633	1.02110409736633	1.02110409736633	1.02110409736633	1.02110409736633	1.02110409736633	1.02110409736633	1.02110409736633	1.02110409736633	1.02110409736633	1.02110409736633	1.02110409736633	0	0	0	0	0	0	0	1.02110409736633	1.02110409736633	1.02110409736633	1.02110409736633	1.02110409736633	1.02110409736633	1.02110409736633	3.063312292099	4.08441638946533	4.08441638946533	5.10552024841309	6.126624584198	7.14772844314575	7.14772844314575	7.14772844314575	7.14772844314575	7.14772844314575	6.126624584198	6.126624584198	6.126624584198
chrX	99257	99430	-	27.5698108673096	27.5698108673096	26.5487060546875	26.5487060546875	26.5487060546875	26.5487060546875	23.4853935241699	20.4220809936523	15.3165607452393	12.253249168396	6.126624584198	1.02110409736633	0	0	0	0	0	0	0	0	0	0	0	0	1.02110409736633	1.02110409736633	1.02110409736633	1.02110409736633	1.02110409736633	1.02110409736633	1.02110409736633	1.02110409736633	1.02110409736633	1.02110409736633	1.02110409736633	1.02110409736633	1.02110409736633	1.02110409736633	1.02110409736633	1.02110409736633	1.02110409736633	1.02110409736633	1.02110409736633	1.02110409736633	0	0
chrX	119471	119663	-	1.02110409736633	1.02110409736633	1.02110409736633	1.02110409736633	1.02110409736633	1.02110409736633	1.02110409736633	0	0	0	0	0	0	0	0	2.04220819473267	2.04220819473267	2.04220819473267	6.126624584198	7.14772844314575	7.14772844314575	7.14772844314575	7.14772844314575	8.16883277893066	8.16883277893066	10.2110404968262	8.16883277893066	9.18993663787842	9.18993663787842	9.18993663787842	9.18993663787842	9.18993663787842	9.18993663787842	9.18993663787842	9.18993663787842	12.253249168396	12.253249168396	14.2954568862915	14.2954568862915	14.2954568862915	14.2954568862915	15.3165607452393	15.3165607452393	14.2954568862915	14.2954568862915	14.2954568862915
chrX	142802	143031	-	0	0	0	0	0	1.02110409736633	1.02110409736633	1.02110409736633	1.02110409736633	1.02110409736633	2.04220819473267	2.04220819473267	2.04220819473267	2.04220819473267	2.04220819473267	2.04220819473267	2.04220819473267	1.02110409736633	1.02110409736633	1.02110409736633	1.02110409736633	1.02110409736633	1.02110409736633	1.02110409736633	1.02110409736633	1.02110409736633	1.02110409736633	1.02110409736633	1.02110409736633	1.02110409736633	1.02110409736633	1.02110409736633	1.02110409736633	1.02110409736633	1.02110409736633	1.02110409736633	1.02110409736633	1.02110409736633	1.02110409736633	1.02110409736633	1.02110409736633	1.02110409736633	1.02110409736633	1.02110409736633	1.02110409736633	1.02110409736633
chrX	172896	173038	-	0	0	2.04220819473267	2.04220819473267	2.04220819473267	2.04220819473267	2.04220819473267	2.04220819473267	2.04220819473267	2.04220819473267	2.04220819473267	2.04220819473267	2.04220819473267	2.04220819473267	2.04220819473267	1.02110409736633	1.02110409736633	1.02110409736633	1.02110409736633	1.02110409736633	1.02110409736633	1.02110409736633	2.04220819473267	3.063312292099	3.063312292099	3.063312292099	3.063312292099	3.063312292099	3.063312292099	3.063312292099	2.04220819473267	2.04220819473267	1.02110409736633	1.02110409736633	1.02110409736633	1.02110409736633	0	0	0	0	0	0	0	0	0	0
chrX	280086	280671	-	0	0	0	0	0	0	0	0	0	0	0	0	0	1.02110409736633	1.02110409736633	1.02110409736633	1.02110409736633	2.04220819473267	2.04220819473267	2.04220819473267	2.04220819473267	2.04220819473267	2.04220819473267	2.04220819473267	2.04220819473267	2.04220819473267	2.04220819473267	0	0	0	0	1.02110409736633	1.02110409736633	2.04220819473267	2.04220819473267	2.04220819473267	1.02110409736633	1.02110409736633	1.02110409736633	0	0	1.02110409736633	1.02110409736633	3.063312292099	3.063312292099	3.063312292099
chrX	450500	450693	-	4.08441638946533	2.04220819473267	2.04220819473267	3.063312292099	3.063312292099	4.08441638946533	4.08441638946533	5.10552024841309	5.10552024841309	5.10552024841309	3.063312292099	3.063312292099	3.063312292099	3.063312292099	4.08441638946533	4.08441638946533	4.08441638946533	3.063312292099	3.063312292099	3.063312292099	1.02110409736633	1.02110409736633	1.02110409736633	1.02110409736633	1.02110409736633	1.02110409736633	1.02110409736633	1.02110409736633	1.02110409736633	1.02110409736633	1.02110409736633	0	0	0	0	0	0	0	0	0	0	0	0	0	0	0
chrX	461430	461596	-	8.16883277893066	9.18993663787842	9.18993663787842	10.2110404968262	10.2110404968262	10.2110404968262	12.253249168396	12.253249168396	12.253249168396	12.253249168396	12.253249168396	12.253249168396	12.253249168396	12.253249168396	11.2321453094482	9.18993663787842	8.16883277893066	6.126624584198	5.10552024841309	4.08441638946533	4.08441638946533	4.08441638946533	4.08441638946533	4.08441638946533	4.08441638946533	4.08441638946533	4.08441638946533	4.08441638946533	4.08441638946533	4.08441638946533	4.08441638946533	3.063312292099	3.063312292099	3.063312292099	3.063312292099	3.063312292099	3.063312292099	3.063312292099	3.063312292099	3.063312292099	3.063312292099	3.063312292099	3.063312292099	3.063312292099	3.063312292099	3.063312292099
chrX	529505	529647	-	1.02110409736633	1.02110409736633	1.02110409736633	1.02110409736633	1.02110409736633	1.02110409736633	1.02110409736633	1.02110409736633	1.02110409736633	1.02110409736633	1.02110409736633	1.02110409736633	1.02110409736633	1.02110409736633	1.02110409736633	1.02110409736633	1.02110409736633	0	0	1.02110409736633	1.02110409736633	1.02110409736633	1.02110409736633	1.02110409736633	0	0	1.02110409736633	1.02110409736633	1.02110409736633	1.02110409736633	1.02110409736633	1.02110409736633	1.02110409736633	1.02110409736633	1.02110409736633	1.02110409736633	0	0	0	0	0	0	0	0	0	0
chrX	535101	535759	-	1.02110409736633	1.02110409736633	0	1.02110409736633	1.02110409736633	1.02110409736633	1.02110409736633	1.02110409736633	1.02110409736633	1.02110409736633	1.02110409736633	0	0	0	0	0	0	0	0	0	2.04220819473267	2.04220819473267	2.04220819473267	2.04220819473267	2.04220819473267	2.04220819473267	2.04220819473267	2.04220819473267	2.04220819473267	2.04220819473267	2.04220819473267	1.02110409736633	1.02110409736633	0	0	0	0	0	1.02110409736633	1.02110409736633	1.02110409736633	1.02110409736633	1.02110409736633	1.02110409736633	1.02110409736633	1.02110409736633
chrX	650813	651270	-	0	0	0	0	0	0	0	0	0	0	0	0	0	0	0	0	0	0	0	0	0	0	0	0	0	0	0	1.02110409736633	1.02110409736633	1.02110409736633	2.04220819473267	1.02110409736633	1.02110409736633	1.02110409736633	1.02110409736633	1.02110409736633	1.02110409736633	1.02110409736633	1.02110409736633	1.02110409736633	0	0	0	0	0	0
chrXI	24588	24919	-	2.04220819473267	2.04220819473267	2.04220819473267	2.04220819473267	2.04220819473267	2.04220819473267	2.04220819473267	2.04220819473267	0	0	0	0	1.02110409736633	1.02110409736633	1.02110409736633	1.02110409736633	2.04220819473267	2.04220819473267	2.04220819473267	1.02110409736633	1.02110409736633	1.02110409736633	1.02110409736633	1.02110409736633	1.02110409736633	2.04220819473267	1.02110409736633	1.02110409736633	1.02110409736633	1.02110409736633	1.02110409736633	1.02110409736633	1.02110409736633	1.02110409736633	1.02110409736633	1.02110409736633	1.02110409736633	0	0	0	0	0	0	0	0	0
chrXI	96062	96275	-	0	0	0	0	0	0	0	0	0	0	0	0	1.02110409736633	1.02110409736633	1.02110409736633	1.02110409736633	1.02110409736633	1.02110409736633	1.02110409736633	1.02110409736633	1.02110409736633	1.02110409736633	1.02110409736633	0	0	0	0	0	0	0	0	1.02110409736633	1.02110409736633	1.02110409736633	1.02110409736633	1.02110409736633	2.04220819473267	2.04220819473267	2.04220819473267	2.04220819473267	3.063312292099	3.063312292099	3.063312292099	2.04220819473267	1.02110409736633	0
chrXI	157767	158313	-	1.02110409736633	1.02110409736633	1.02110409736633	1.02110409736633	0	0	1.02110409736633	1.02110409736633	1.02110409736633	1.02110409736633	1.02110409736633	1.02110409736633	1.02110409736633	1.02110409736633	1.02110409736633	1.02110409736633	0	0	0	0	0	0	0	0	0	0	0	0	0	0	0	0	0	0	0	0	0	0	0	0	0	0	0	0	0	0
chrXI	230685	230986	-	0	0	0	0	0	0	0	0	0	0	0	0	0	0	0	0	0	0	0	0	0	0	0	0	0	0	1.02110409736633	1.02110409736633	1.02110409736633	1.02110409736633	1.02110409736633	1.02110409736633	1.02110409736633	1.02110409736633	1.02110409736633	0	0	0	0	0	0	1.02110409736633	1.02110409736633	2.04220819473267	1.02110409736633	1.02110409736633
chrXI	257972	258359	-	3.063312292099	3.063312292099	2.04220819473267	1.02110409736633	0	0	0	0	0	0	0	0	0	0	0	0	0	1.02110409736633	1.02110409736633	1.02110409736633	2.04220819473267	2.04220819473267	2.04220819473267	2.04220819473267	3.063312292099	3.063312292099	2.04220819473267	2.04220819473267	2.04220819473267	2.04220819473267	2.04220819473267	2.04220819473267	2.04220819473267	2.04220819473267	2.04220819473267	1.02110409736633	0	0	0	0	0	0	0	0	0	0
chrXI	274224	275080	-	0	0	0	0	0	0	1.02110409736633	2.04220819473267	2.04220819473267	2.04220819473267	3.063312292099	3.063312292099	4.08441638946533	4.08441638946533	4.08441638946533	4.08441638946533	4.08441638946533	4.08441638946533	4.08441638946533	4.08441638946533	3.063312292099	1.02110409736633	0	0	0	0	0	0	0	0	0	0	0	0	0	0	0	0	0	0	0	0	0	0	0	0
chrXI	286189	286343	-	0	0	0	0	0	0	0	0	0	0	0	0	0	0	0	0	0	0	0	0	0	0	0	0	0	0	0	0	0	0	0	0	0	0	0	0	0	0	1.02110409736633	2.04220819473267	2.04220819473267	2.04220819473267	3.063312292099	3.063312292099	3.063312292099	3.063312292099
chrXI	307797	308002	-	2.04220819473267	2.04220819473267	2.04220819473267	2.04220819473267	1.02110409736633	1.02110409736633	1.02110409736633	1.02110409736633	1.02110409736633	1.02110409736633	1.02110409736633	1.02110409736633	1.02110409736633	0	0	0	0	0	0	0	0	0	0	0	0	0	0	0	0	0	0	0	0	0	0	0	0	0	0	0	0	0	0	0	0	0
chrXI	493084	493666	-	2.04220819473267	2.04220819473267	2.04220819473267	2.04220819473267	2.04220819473267	2.04220819473267	2.04220819473267	3.063312292099	1.02110409736633	1.02110409736633	1.02110409736633	1.02110409736633	0	2.04220819473267	2.04220819473267	2.04220819473267	2.04220819473267	2.04220819473267	2.04220819473267	1.02110409736633	1.02110409736633	1.02110409736633	1.02110409736633	1.02110409736633	1.02110409736633	1.02110409736633	1.02110409736633	1.02110409736633	0	0	0	0	0	0	0	0	0	0	0	0	0	0	0	0	0	0
chrXI	554331	554661	-	0	1.02110409736633	1.02110409736633	1.02110409736633	1.02110409736633	1.02110409736633	1.02110409736633	2.04220819473267	2.04220819473267	2.04220819473267	2.04220819473267	2.04220819473267	0	0	0	0	0	1.02110409736633	1.02110409736633	1.02110409736633	1.02110409736633	1.02110409736633	1.02110409736633	1.02110409736633	1.02110409736633	1.02110409736633	1.02110409736633	0	0	1.02110409736633	1.02110409736633	1.02110409736633	1.02110409736633	1.02110409736633	1.02110409736633	1.02110409736633	2.04220819473267	3.063312292099	4.08441638946533	4.08441638946533	5.10552024841309	5.10552024841309	4.08441638946533	4.08441638946533	4.08441638946533	4.08441638946533
chrXI	557141	557284	-	12.253249168396	12.253249168396	12.253249168396	13.2743530273438	13.2743530273438	13.2743530273438	13.2743530273438	13.2743530273438	12.253249168396	12.253249168396	11.2321453094482	11.2321453094482	11.2321453094482	11.2321453094482	11.2321453094482	10.2110404968262	10.2110404968262	11.2321453094482	11.2321453094482	11.2321453094482	11.2321453094482	11.2321453094482	10.2110404968262	10.2110404968262	10.2110404968262	10.2110404968262	10.2110404968262	10.2110404968262	10.2110404968262	10.2110404968262	7.14772844314575	7.14772844314575	7.14772844314575	7.14772844314575	7.14772844314575	5.10552024841309	5.10552024841309	5.10552024841309	5.10552024841309	5.10552024841309	5.10552024841309	5.10552024841309	5.10552024841309	5.10552024841309	3.063312292099	3.063312292099
chrXI	582617	583377	-	0	0	0	0	0	0	0	0	0	0	0	0	0	0	0	0	0	0	0	0	0	0	0	0	0	0	0	1.02110409736633	1.02110409736633	1.02110409736633	1.02110409736633	1.02110409736633	1.02110409736633	1.02110409736633	1.02110409736633	1.02110409736633	1.02110409736633	1.02110409736633	1.02110409736633	1.02110409736633	1.02110409736633	0	0	1.02110409736633	1.02110409736633	1.02110409736633
chrXII	115727	116140	-	5.10552024841309	6.126624584198	6.126624584198	6.126624584198	6.126624584198	6.126624584198	8.16883277893066	11.2321453094482	9.18993663787842	8.16883277893066	8.16883277893066	7.14772844314575	6.126624584198	5.10552024841309	5.10552024841309	5.10552024841309	4.08441638946533	4.08441638946533	2.04220819473267	1.02110409736633	1.02110409736633	0	0	1.02110409736633	1.02110409736633	1.02110409736633	1.02110409736633	1.02110409736633	1.02110409736633	1.02110409736633	1.02110409736633	1.02110409736633	1.02110409736633	1.02110409736633	0	0	0	0	0	0	0	0	0	0	1.02110409736633	2.04220819473267
chrXII	264909	265246	-	2.04220819473267	4.08441638946533	4.08441638946533	4.08441638946533	3.063312292099	3.063312292099	3.063312292099	4.08441638946533	3.063312292099	4.08441638946533	4.08441638946533	5.10552024841309	5.10552024841309	4.08441638946533	4.08441638946533	3.063312292099	3.063312292099	3.063312292099	3.063312292099	2.04220819473267	1.02110409736633	1.02110409736633	1.02110409736633	1.02110409736633	1.02110409736633	1.02110409736633	1.02110409736633	0	0	0	0	0	0	0	0	0	0	0	0	0	0	0	0	1.02110409736633	1.02110409736633	2.04220819473267
chrXII	399024	399423	-	0	0	0	0	0	0	0	0	0	0	0	0	0	0	0	0	0	0	0	0	0	0	0	0	0	0	0	0	0	0	0	0	0	1.02110409736633	1.02110409736633	1.02110409736633	2.04220819473267	1.02110409736633	1.02110409736633	1.02110409736633	1.02110409736633	1.02110409736633	0	1.02110409736633	1.02110409736633	1.02110409736633
chrXII	436861	437115	-	0	0	0	0	0	0	0	0	0	0	0	0	0	0	0	0	0	0	0	0	0	0	0	0	0	0	0	0	0	0	0	0	0	0	0	0	0	0	0	0	0	0	0	0	0	0
chrXII	505606	505815	-	0	0	0	0	0	0	0	0	0	0	0	0	0	0	0	0	0	0	0	0	0	0	0	0	0	0	0	1.02110409736633	1.02110409736633	1.02110409736633	1.02110409736633	1.02110409736633	1.02110409736633	1.02110409736633	0	0	0	0	0	0	0	0	0	0	0	0
chrXII	543461	543705	-	6.126624584198	6.126624584198	6.126624584198	3.063312292099	3.063312292099	3.063312292099	0	0	0	0	0	0	0	0	0	0	0	0	0	0	0	0	0	0	0	1.02110409736633	1.02110409736633	1.02110409736633	1.02110409736633	1.02110409736633	1.02110409736633	1.02110409736633	1.02110409736633	1.02110409736633	0	0	0	0	0	0	0	1.02110409736633	1.02110409736633	1.02110409736633	1.02110409736633	1.02110409736633
chrXII	633823	634001	-	3.063312292099	3.063312292099	3.063312292099	4.08441638946533	4.08441638946533	4.08441638946533	4.08441638946533	2.04220819473267	1.02110409736633	2.04220819473267	2.04220819473267	2.04220819473267	2.04220819473267	2.04220819473267	2.04220819473267	2.04220819473267	2.04220819473267	2.04220819473267	2.04220819473267	2.04220819473267	1.02110409736633	1.02110409736633	1.02110409736633	0	1.02110409736633	1.02110409736633	1.02110409736633	1.02110409736633	1.02110409736633	1.02110409736633	1.02110409736633	0	0	0	0	0	0	0	0	0	0	0	0	0	1.02110409736633	1.02110409736633
chrXII	657781	658088	-	2.04220819473267	2.04220819473267	2.04220819473267	2.04220819473267	2.04220819473267	2.04220819473267	1.02110409736633	1.02110409736633	1.02110409736633	1.02110409736633	1.02110409736633	1.02110409736633	1.02110409736633	1.02110409736633	0	0	0	0	0	0	0	0	0	0	0	1.02110409736633	3.063312292099	3.063312292099	3.063312292099	3.063312292099	2.04220819473267	2.04220819473267	2.04220819473267	2.04220819473267	2.04220819473267	2.04220819473267	2.04220819473267	2.04220819473267	2.04220819473267	2.04220819473267	2.04220819473267	2.04220819473267	2.04220819473267	2.04220819473267	2.04220819473267	2.04220819473267
chrXII	830418	830755	-	5.10552024841309	5.10552024841309	5.10552024841309	5.10552024841309	5.10552024841309	5.10552024841309	5.10552024841309	5.10552024841309	5.10552024841309	5.10552024841309	5.10552024841309	5.10552024841309	6.126624584198	5.10552024841309	13.2743530273438	16.3376655578613	16.3376655578613	16.3376655578613	16.3376655578613	16.3376655578613	16.3376655578613	16.3376655578613	15.3165607452393	14.2954568862915	5.10552024841309	2.04220819473267	2.04220819473267	2.04220819473267	2.04220819473267	2.04220819473267	2.04220819473267	2.04220819473267	2.04220819473267	2.04220819473267	2.04220819473267	2.04220819473267	2.04220819473267	2.04220819473267	3.063312292099	3.063312292099	3.063312292099	3.063312292099	2.04220819473267	3.063312292099	3.063312292099	3.063312292099
chrXII	833421	833680	-	2.04220819473267	2.04220819473267	2.04220819473267	2.04220819473267	1.02110409736633	1.02110409736633	1.02110409736633	1.02110409736633	1.02110409736633	1.02110409736633	1.02110409736633	0	0	1.02110409736633	3.063312292099	5.10552024841309	9.18993663787842	10.2110404968262	10.2110404968262	11.2321453094482	11.2321453094482	11.2321453094482	11.2321453094482	11.2321453094482	11.2321453094482	11.2321453094482	11.2321453094482	12.253249168396	12.253249168396	12.253249168396	12.253249168396	14.2954568862915	13.2743530273438	14.2954568862915	14.2954568862915	10.2110404968262	7.14772844314575	6.126624584198	5.10552024841309	5.10552024841309	5.10552024841309	5.10552024841309	5.10552024841309	4.08441638946533	3.063312292099	2.04220819473267
chrXII	866654	866812	-	0	0	0	0	0	1.02110409736633	1.02110409736633	1.02110409736633	1.02110409736633	1.02110409736633	1.02110409736633	1.02110409736633	3.063312292099	3.063312292099	3.063312292099	3.063312292099	3.063312292099	3.063312292099	3.063312292099	3.063312292099	3.063312292099	3.063312292099	3.063312292099	3.063312292099	3.063312292099	3.063312292099	3.063312292099	3.063312292099	3.063312292099	3.063312292099	3.063312292099	3.063312292099	3.063312292099	3.063312292099	3.063312292099	3.063312292099	4.08441638946533	4.08441638946533	4.08441638946533	4.08441638946533	4.08441638946533	3.063312292099	3.063312292099	3.063312292099	3.063312292099	3.063312292099
chrXII	929246	929605	-	2.04220819473267	3.063312292099	3.063312292099	3.063312292099	3.063312292099	2.04220819473267	1.02110409736633	1.02110409736633	3.063312292099	4.08441638946533	4.08441638946533	4.08441638946533	3.063312292099	3.063312292099	3.063312292099	3.063312292099	3.063312292099	5.10552024841309	5.10552024841309	5.10552024841309	4.08441638946533	3.063312292099	2.04220819473267	2.04220819473267	1.02110409736633	1.02110409736633	1.02110409736633	1.02110409736633	2.04220819473267	1.02110409736633	1.02110409736633	1.02110409736633	5.10552024841309	7.14772844314575	7.14772844314575	8.16883277893066	9.18993663787842	9.18993663787842	9.18993663787842	9.18993663787842	9.18993663787842	9.18993663787842	9.18993663787842	8.16883277893066	6.126624584198	6.126624584198
chrXIII	54284	54574	-	9.18993663787842	8.16883277893066	8.16883277893066	7.14772844314575	7.14772844314575	9.18993663787842	7.14772844314575	7.14772844314575	7.14772844314575	7.14772844314575	7.14772844314575	6.126624584198	6.126624584198	6.126624584198	5.10552024841309	5.10552024841309	4.08441638946533	4.08441638946533	4.08441638946533	4.08441638946533	4.08441638946533	4.08441638946533	4.08441638946533	4.08441638946533	4.08441638946533	1.02110409736633	1.02110409736633	1.02110409736633	1.02110409736633	0	0	0	0	0	0	0	0	0	0	0	0	0	0	0	0	0
chrXIII	110492	110851	-	16.3376655578613	15.3165607452393	15.3165607452393	16.3376655578613	17.3587684631348	18.3798732757568	18.3798732757568	18.3798732757568	19.4009780883789	19.4009780883789	18.3798732757568	18.3798732757568	19.4009780883789	18.3798732757568	17.3587684631348	17.3587684631348	16.3376655578613	14.2954568862915	19.4009780883789	19.4009780883789	19.4009780883789	19.4009780883789	19.4009780883789	20.4220809936523	21.4431858062744	20.4220809936523	20.4220809936523	21.4431858062744	23.4853935241699	24.506498336792	27.5698108673096	27.5698108673096	27.5698108673096	27.5698108673096	28.590913772583	29.6120185852051	28.590913772583	29.6120185852051	28.590913772583	28.590913772583	30.6331214904785	30.6331214904785	30.6331214904785	29.6120185852051	29.6120185852051	26.5487060546875
chrXIII	284308	284634	-	0	0	0	1.02110409736633	1.02110409736633	1.02110409736633	1.02110409736633	1.02110409736633	1.02110409736633	1.02110409736633	2.04220819473267	4.08441638946533	4.08441638946533	5.10552024841309	5.10552024841309	5.10552024841309	5.10552024841309	7.14772844314575	8.16883277893066	9.18993663787842	9.18993663787842	9.18993663787842	9.18993663787842	7.14772844314575	7.14772844314575	7.14772844314575	5.10552024841309	4.08441638946533	3.063312292099	3.063312292099	3.063312292099	2.04220819473267	2.04220819473267	2.04220819473267	2.04220819473267	2.04220819473267	1.02110409736633	1.02110409736633	1.02110409736633	1.02110409736633	1.02110409736633	1.02110409736633	0	0	0	0
chrXIII	545461	545713	-	0	0	0	0	0	0	0	0	1.02110409736633	2.04220819473267	2.04220819473267	2.04220819473267	2.04220819473267	3.063312292099	2.04220819473267	2.04220819473267	2.04220819473267	2.04220819473267	1.02110409736633	1.02110409736633	0	0	0	0	0	1.02110409736633	1.02110409736633	1.02110409736633	1.02110409736633	1.02110409736633	0	0	0	0	0	0	0	0	0	0	0	0	1.02110409736633	1.02110409736633	1.02110409736633	1.02110409736633
chrXIII	560236	560655	-	4.08441638946533	3.063312292099	2.04220819473267	2.04220819473267	1.02110409736633	0	0	0	7.14772844314575	19.4009780883789	24.506498336792	24.506498336792	24.506498336792	24.506498336792	23.4853935241699	22.4642906188965	23.4853935241699	23.4853935241699	23.4853935241699	23.4853935241699	23.4853935241699	23.4853935241699	24.506498336792	24.506498336792	16.3376655578613	2.04220819473267	2.04220819473267	2.04220819473267	2.04220819473267	1.02110409736633	1.02110409736633	1.02110409736633	0	3.063312292099	3.063312292099	3.063312292099	4.08441638946533	6.126624584198	7.14772844314575	7.14772844314575	7.14772844314575	7.14772844314575	7.14772844314575	7.14772844314575	7.14772844314575	7.14772844314575
chrXIII	577122	577461	-	1.02110409736633	1.02110409736633	1.02110409736633	1.02110409736633	1.02110409736633	0	0	0	0	0	0	0	0	0	0	0	0	0	0	0	0	0	1.02110409736633	1.02110409736633	1.02110409736633	1.02110409736633	1.02110409736633	2.04220819473267	1.02110409736633	1.02110409736633	1.02110409736633	1.02110409736633	1.02110409736633	1.02110409736633	1.02110409736633	1.02110409736633	1.02110409736633	1.02110409736633	1.02110409736633	1.02110409736633	0	0	0	2.04220819473267	2.04220819473267	2.04220819473267
chrXIII	628567	628754	-	15.3165607452393	14.2954568862915	14.2954568862915	14.2954568862915	14.2954568862915	14.2954568862915	12.253249168396	12.253249168396	12.253249168396	12.253249168396	12.253249168396	12.253249168396	11.2321453094482	11.2321453094482	11.2321453094482	10.2110404968262	8.16883277893066	5.10552024841309	5.10552024841309	5.10552024841309	5.10552024841309	1.02110409736633	0	0	0	0	0	0	0	0	0	0	0	1.02110409736633	1.02110409736633	1.02110409736633	1.02110409736633	1.02110409736633	2.04220819473267	2.04220819473267	2.04220819473267	3.063312292099	3.063312292099	3.063312292099	3.063312292099	3.063312292099
chrXIII	646773	646830	-	1.02110409736633	1.02110409736633	1.02110409736633	1.02110409736633	1.02110409736633	0	0	1.02110409736633	1.02110409736633	1.02110409736633	1.02110409736633	1.02110409736633	1.02110409736633	1.02110409736633	1.02110409736633	1.02110409736633	1.02110409736633	1.02110409736633	1.02110409736633	1.02110409736633	1.02110409736633	1.02110409736633	1.02110409736633	1.02110409736633	1.02110409736633	1.02110409736633	1.02110409736633	1.02110409736633	1.02110409736633	1.02110409736633	2.04220819473267	2.04220819473267	1.02110409736633	1.02110409736633	1.02110409736633	1.02110409736633	1.02110409736633	1.02110409736633	1.02110409736633	1.02110409736633	1.02110409736633	1.02110409736633	1.02110409736633	0	0	0
chrXIII	649631	649825	-	6.126624584198	7.14772844314575	7.14772844314575	7.14772844314575	7.14772844314575	7.14772844314575	7.14772844314575	7.14772844314575	7.14772844314575	7.14772844314575	9.18993663787842	10.2110404968262	10.2110404968262	11.2321453094482	11.2321453094482	11.2321453094482	9.18993663787842	8.16883277893066	8.16883277893066	6.126624584198	5.10552024841309	5.10552024841309	5.10552024841309	4.08441638946533	4.08441638946533	2.04220819473267	2.04220819473267	2.04220819473267	2.04220819473267	2.04220819473267	2.04220819473267	4.08441638946533	5.10552024841309	5.10552024841309	5.10552024841309	5.10552024841309	5.10552024841309	5.10552024841309	5.10552024841309	6.126624584198	6.126624584198	6.126624584198	6.126624584198	6.126624584198	6.126624584198	6.126624584198
chrXIII	759984	760155	-	1.02110409736633	1.02110409736633	1.02110409736633	2.04220819473267	2.04220819473267	2.04220819473267	2.04220819473267	1.02110409736633	1.02110409736633	1.02110409736633	1.02110409736633	1.02110409736633	1.02110409736633	0	0	0	0	0	0	0	0	0	0	0	0	0	0	0	0	0	0	0	0	0	0	0	0	0	0	0	0	0	0	0	0	0
chrXIII	773659	773876	-	22.4642906188965	20.4220809936523	7.14772844314575	7.14772844314575	7.14772844314575	7.14772844314575	8.16883277893066	8.16883277893066	8.16883277893066	9.18993663787842	9.18993663787842	10.2110404968262	10.2110404968262	10.2110404968262	11.2321453094482	11.2321453094482	11.2321453094482	10.2110404968262	10.2110404968262	11.2321453094482	11.2321453094482	12.253249168396	11.2321453094482	11.2321453094482	11.2321453094482	11.2321453094482	11.2321453094482	11.2321453094482	11.2321453094482	11.2321453094482	11.2321453094482	12.253249168396	7.14772844314575	7.14772844314575	6.126624584198	6.126624584198	4.08441638946533	4.08441638946533	4.08441638946533	4.08441638946533	4.08441638946533	4.08441638946533	4.08441638946533	6.126624584198	7.14772844314575	7.14772844314575
chrXIII	915031	915075	-	7.14772844314575	8.16883277893066	8.16883277893066	11.2321453094482	12.253249168396	14.2954568862915	17.3587684631348	17.3587684631348	23.4853935241699	24.506498336792	24.506498336792	24.506498336792	24.506498336792	24.506498336792	19.4009780883789	19.4009780883789	18.3798732757568	18.3798732757568	19.4009780883789	19.4009780883789	19.4009780883789	18.3798732757568	19.4009780883789	19.4009780883789	19.4009780883789	19.4009780883789	19.4009780883789	19.4009780883789	19.4009780883789	17.3587684631348	17.3587684631348	17.3587684631348	14.2954568862915	14.2954568862915	14.2954568862915	14.2954568862915	14.2954568862915	13.2743530273438	13.2743530273438	11.2321453094482	10.2110404968262	10.2110404968262	8.16883277893066	8.16883277893066	8.16883277893066	8.16883277893066
chrXIV	68292	68418	-	0	0	1.02110409736633	1.02110409736633	1.02110409736633	1.02110409736633	1.02110409736633	0	0	0	2.04220819473267	3.063312292099	3.063312292099	3.063312292099	3.063312292099	3.063312292099	3.063312292099	3.063312292099	3.063312292099	3.063312292099	3.063312292099	3.063312292099	4.08441638946533	5.10552024841309	5.10552024841309	5.10552024841309	5.10552024841309	5.10552024841309	5.10552024841309	4.08441638946533	4.08441638946533	4.08441638946533	3.063312292099	3.063312292099	3.063312292099	3.063312292099	2.04220819473267	3.063312292099	3.063312292099	3.063312292099	3.063312292099	3.063312292099	3.063312292099	3.063312292099	3.063312292099	3.063312292099
chrXIV	87041	87286	-	4.08441638946533	6.126624584198	6.126624584198	8.16883277893066	8.16883277893066	8.16883277893066	8.16883277893066	8.16883277893066	8.16883277893066	8.16883277893066	8.16883277893066	9.18993663787842	9.18993663787842	9.18993663787842	9.18993663787842	9.18993663787842	8.16883277893066	8.16883277893066	8.16883277893066	8.16883277893066	8.16883277893066	8.16883277893066	7.14772844314575	6.126624584198	6.126624584198	6.126624584198	6.126624584198	2.04220819473267	1.02110409736633	1.02110409736633	1.02110409736633	1.02110409736633	1.02110409736633	1.02110409736633	1.02110409736633	1.02110409736633	1.02110409736633	1.02110409736633	1.02110409736633	1.02110409736633	1.02110409736633	1.02110409736633	1.02110409736633	3.063312292099	3.063312292099	3.063312292099
chrXIV	108076	108189	-	7.14772844314575	7.14772844314575	7.14772844314575	7.14772844314575	7.14772844314575	7.14772844314575	7.14772844314575	5.10552024841309	3.063312292099	2.04220819473267	0	0	0	0	1.02110409736633	1.02110409736633	1.02110409736633	1.02110409736633	1.02110409736633	1.02110409736633	1.02110409736633	1.02110409736633	1.02110409736633	1.02110409736633	1.02110409736633	1.02110409736633	1.02110409736633	2.04220819473267	2.04220819473267	2.04220819473267	2.04220819473267	2.04220819473267	2.04220819473267	2.04220819473267	2.04220819473267	2.04220819473267	2.04220819473267	1.02110409736633	1.02110409736633	1.02110409736633	1.02110409736633	1.02110409736633	1.02110409736633	1.02110409736633	1.02110409736633	1.02110409736633
chrXIV	116381	116640	-	1.02110409736633	2.04220819473267	2.04220819473267	2.04220819473267	2.04220819473267	2.04220819473267	2.04220819473267	1.02110409736633	1.02110409736633	1.02110409736633	2.04220819473267	2.04220819473267	2.04220819473267	1.02110409736633	1.02110409736633	1.02110409736633	1.02110409736633	0	0	0	0	0	0	0	0	0	0	0	0	1.02110409736633	1.02110409736633	1.02110409736633	1.02110409736633	1.02110409736633	1.02110409736633	1.02110409736633	1.02110409736633	1.02110409736633	1.02110409736633	1.02110409736633	0	0	0	0	0	0
chrXIV	185086	185249	-	3.063312292099	3.063312292099	4.08441638946533	4.08441638946533	5.10552024841309	5.10552024841309	5.10552024841309	5.10552024841309	5.10552024841309	6.126624584198	3.063312292099	3.063312292099	3.063312292099	2.04220819473267	2.04220819473267	2.04220819473267	2.04220819473267	1.02110409736633	1.02110409736633	1.02110409736633	1.02110409736633	2.04220819473267	2.04220819473267	2.04220819473267	2.04220819473267	1.02110409736633	1.02110409736633	1.02110409736633	1.02110409736633	1.02110409736633	1.02110409736633	1.02110409736633	1.02110409736633	1.02110409736633	0	0	0	0	0	0	0	0	0	0	0	0
chrXIV	241121	241342	-	3.063312292099	3.063312292099	3.063312292099	3.063312292099	3.063312292099	3.063312292099	3.063312292099	3.063312292099	3.063312292099	3.063312292099	3.063312292099	3.063312292099	3.063312292099	3.063312292099	3.063312292099	3.063312292099	3.063312292099	3.063312292099	3.063312292099	3.063312292099	3.063312292099	3.063312292099	0	0	0	0	0	0	0	0	0	0	0	0	0	0	0	0	0	0	0	0	0	0	0	0
chrXIV	275815	276051	-	0	0	0	0	0	0	0	0	0	0	0	0	0	0	1.02110409736633	1.02110409736633	1.02110409736633	1.02110409736633	1.02110409736633	1.02110409736633	1.02110409736633	1.02110409736633	1.02110409736633	1.02110409736633	1.02110409736633	1.02110409736633	0	1.02110409736633	1.02110409736633	1.02110409736633	1.02110409736633	1.02110409736633	1.02110409736633	1.02110409736633	1.02110409736633	1.02110409736633	2.04220819473267	1.02110409736633	1.02110409736633	1.02110409736633	1.02110409736633	2.04220819473267	2.04220819473267	2.04220819473267	1.02110409736633	2.04220819473267
chrXIV	359163	359249	-	0	0	0	1.02110409736633	1.02110409736633	1.02110409736633	1.02110409736633	1.02110409736633	1.02110409736633	1.02110409736633	1.02110409736633	1.02110409736633	1.02110409736633	1.02110409736633	1.02110409736633	1.02110409736633	1.02110409736633	1.02110409736633	1.02110409736633	0	0	0	0	0	1.02110409736633	1.02110409736633	1.02110409736633	1.02110409736633	1.02110409736633	1.02110409736633	1.02110409736633	1.02110409736633	1.02110409736633	1.02110409736633	1.02110409736633	1.02110409736633	1.02110409736633	1.02110409736633	1.02110409736633	1.02110409736633	0	0	0	0	0	0
chrXIV	407851	408069	-	3.063312292099	2.04220819473267	2.04220819473267	2.04220819473267	2.04220819473267	2.04220819473267	2.04220819473267	2.04220819473267	1.02110409736633	1.02110409736633	2.04220819473267	2.04220819473267	2.04220819473267	2.04220819473267	2.04220819473267	2.04220819473267	2.04220819473267	2.04220819473267	2.04220819473267	2.04220819473267	2.04220819473267	2.04220819473267	2.04220819473267	1.02110409736633	2.04220819473267	1.02110409736633	1.02110409736633	1.02110409736633	1.02110409736633	1.02110409736633	1.02110409736633	1.02110409736633	2.04220819473267	2.04220819473267	2.04220819473267	2.04220819473267	1.02110409736633	1.02110409736633	1.02110409736633	1.02110409736633	1.02110409736633	1.02110409736633	1.02110409736633	1.02110409736633	1.02110409736633	1.02110409736633
chrXIV	434460	434585	-	0	0	0	0	0	0	0	0	0	0	0	0	0	0	0	0	0	0	1.02110409736633	1.02110409736633	1.02110409736633	1.02110409736633	1.02110409736633	1.02110409736633	1.02110409736633	1.02110409736633	1.02110409736633	1.02110409736633	0	0	0	0	0	1.02110409736633	1.02110409736633	1.02110409736633	1.02110409736633	1.02110409736633	1.02110409736633	1.02110409736633	1.02110409736633	1.02110409736633	1.02110409736633	1.02110409736633	1.02110409736633	1.02110409736633
chrXIV	459187	459439	-	2.04220819473267	4.08441638946533	4.08441638946533	4.08441638946533	3.063312292099	3.063312292099	2.04220819473267	2.04220819473267	2.04220819473267	2.04220819473267	2.04220819473267	2.04220819473267	2.04220819473267	1.02110409736633	1.02110409736633	0	0	0	0	0	0	0	0	0	0	0	0	0	0	0	0	0	1.02110409736633	1.02110409736633	1.02110409736633	1.02110409736633	1.02110409736633	1.02110409736633	1.02110409736633	1.02110409736633	1.02110409736633	1.02110409736633	1.02110409736633	1.02110409736633	1.02110409736633	1.02110409736633
chrXIV	529383	529545	-	2.04220819473267	0	0	0	0	0	0	0	0	0	0	0	0	0	0	0	0	0	0	0	0	0	0	0	0	0	0	0	0	0	0	0	0	0	0	0	0	0	0	0	0	0	0	0	0	0
chrXIV	663413	663684	-	0	0	0	0	0	0	0	0	0	0	0	0	0	0	0	0	0	0	0	0	0	1.02110409736633	2.04220819473267	2.04220819473267	2.04220819473267	3.063312292099	3.063312292099	3.063312292099	3.063312292099	5.10552024841309	6.126624584198	6.126624584198	6.126624584198	6.126624584198	6.126624584198	6.126624584198	6.126624584198	6.126624584198	6.126624584198	6.126624584198	4.08441638946533	4.08441638946533	3.063312292099	3.063312292099	3.063312292099	3.063312292099
chrXIV	707321	707559	-	1.02110409736633	1.02110409736633	1.02110409736633	1.02110409736633	1.02110409736633	2.04220819473267	2.04220819473267	2.04220819473267	2.04220819473267	2.04220819473267	2.04220819473267	2.04220819473267	2.04220819473267	2.04220819473267	2.04220819473267	3.063312292099	3.063312292099	3.063312292099	4.08441638946533	5.10552024841309	5.10552024841309	5.10552024841309	5.10552024841309	6.126624584198	6.126624584198	6.126624584198	6.126624584198	6.126624584198	5.10552024841309	5.10552024841309	5.10552024841309	5.10552024841309	5.10552024841309	5.10552024841309	4.08441638946533	4.08441638946533	3.063312292099	3.063312292099	2.04220819473267	1.02110409736633	1.02110409736633	1.02110409736633	1.02110409736633	1.02110409736633	1.02110409736633	1.02110409736633
chrXIV	736338	736497	-	7.14772844314575	7.14772844314575	7.14772844314575	8.16883277893066	6.126624584198	7.14772844314575	7.14772844314575	7.14772844314575	7.14772844314575	7.14772844314575	7.14772844314575	7.14772844314575	7.14772844314575	7.14772844314575	7.14772844314575	7.14772844314575	7.14772844314575	7.14772844314575	7.14772844314575	7.14772844314575	7.14772844314575	7.14772844314575	6.126624584198	6.126624584198	6.126624584198	6.126624584198	6.126624584198	6.126624584198	6.126624584198	6.126624584198	6.126624584198	6.126624584198	6.126624584198	7.14772844314575	7.14772844314575	3.063312292099	3.063312292099	3.063312292099	3.063312292099	3.063312292099	3.063312292099	3.063312292099	3.063312292099	2.04220819473267	2.04220819473267	3.063312292099
chrXV	264748	265177	-	0	0	0	0	0	0	0	0	1.02110409736633	1.02110409736633	1.02110409736633	1.02110409736633	1.02110409736633	1.02110409736633	1.02110409736633	1.02110409736633	1.02110409736633	1.02110409736633	0	0	0	0	1.02110409736633	1.02110409736633	1.02110409736633	1.02110409736633	1.02110409736633	1.02110409736633	1.02110409736633	1.02110409736633	2.04220819473267	1.02110409736633	1.02110409736633	1.02110409736633	1.02110409736633	1.02110409736633	1.02110409736633	0	0	0	0	0	0	0	0	0
chrXV	332955	333366	-	3.063312292099	3.063312292099	3.063312292099	3.063312292099	3.063312292099	4.08441638946533	4.08441638946533	4.08441638946533	4.08441638946533	4.08441638946533	4.08441638946533	4.08441638946533	4.08441638946533	4.08441638946533	4.08441638946533	4.08441638946533	4.08441638946533	4.08441638946533	4.08441638946533	4.08441638946533	4.08441638946533	0	0	0	0	0	0	0	0	0	0	0	0	0	0	0	0	0	0	0	0	0	1.02110409736633	1.02110409736633	1.02110409736633	1.02110409736633
chrXV	363944	364133	-	3.063312292099	2.04220819473267	2.04220819473267	1.02110409736633	1.02110409736633	1.02110409736633	1.02110409736633	1.02110409736633	1.02110409736633	2.04220819473267	2.04220819473267	2.04220819473267	2.04220819473267	2.04220819473267	2.04220819473267	2.04220819473267	3.063312292099	3.063312292099	3.063312292099	3.063312292099	3.063312292099	3.063312292099	3.063312292099	3.063312292099	1.02110409736633	1.02110409736633	1.02110409736633	1.02110409736633	1.02110409736633	1.02110409736633	1.02110409736633	0	0	1.02110409736633	1.02110409736633	1.02110409736633	1.02110409736633	1.02110409736633	1.02110409736633	1.02110409736633	1.02110409736633	1.02110409736633	1.02110409736633	1.02110409736633	1.02110409736633	1.02110409736633
chrXV	380480	380717	-	0	0	0	0	0	0	0	0	0	0	0	0	0	0	0	0	0	0	0	0	0	0	0	0	0	0	0	0	0	0	0	0	0	0	0	0	0	0	0	0	0	0	0	0	0	1.02110409736633
chrXV	386290	386563	-	2.04220819473267	2.04220819473267	2.04220819473267	2.04220819473267	2.04220819473267	1.02110409736633	1.02110409736633	1.02110409736633	1.02110409736633	1.02110409736633	1.02110409736633	1.02110409736633	1.02110409736633	1.02110409736633	0	0	0	0	0	0	0	0	0	0	0	0	0	0	1.02110409736633	1.02110409736633	1.02110409736633	1.02110409736633	1.02110409736633	1.02110409736633	1.02110409736633	1.02110409736633	1.02110409736633	1.02110409736633	1.02110409736633	1.02110409736633	1.02110409736633	1.02110409736633	1.02110409736633	0	0	0
chrXV	530642	531252	-	1.02110409736633	0	0	0	0	0	0	0	0	0	1.02110409736633	1.02110409736633	1.02110409736633	1.02110409736633	2.04220819473267	2.04220819473267	2.04220819473267	2.04220819473267	2.04220819473267	2.04220819473267	1.02110409736633	1.02110409736633	1.02110409736633	2.04220819473267	2.04220819473267	2.04220819473267	1.02110409736633	1.02110409736633	1.02110409736633	1.02110409736633	0	1.02110409736633	1.02110409736633	1.02110409736633	1.02110409736633	1.02110409736633	1.02110409736633	1.02110409736633	2.04220819473267	2.04220819473267	2.04220819473267	2.04220819473267	3.063312292099	4.08441638946533	4.08441638946533	4.08441638946533
chrXV	741967	742126	-	3.063312292099	3.063312292099	3.063312292099	3.063312292099	3.063312292099	3.063312292099	3.063312292099	3.063312292099	3.063312292099	5.10552024841309	5.10552024841309	5.10552024841309	5.10552024841309	5.10552024841309	5.10552024841309	5.10552024841309	5.10552024841309	5.10552024841309	5.10552024841309	5.10552024841309	5.10552024841309	5.10552024841309	5.10552024841309	5.10552024841309	5.10552024841309	5.10552024841309	5.10552024841309	5.10552024841309	5.10552024841309	5.10552024841309	5.10552024841309	3.063312292099	4.08441638946533	4.08441638946533	4.08441638946533	4.08441638946533	4.08441638946533	4.08441638946533	4.08441638946533	4.08441638946533	3.063312292099	3.063312292099	3.063312292099	3.063312292099	3.063312292099	3.063312292099
chrXV	769781	769934	-	2.04220819473267	0	0	0	0	2.04220819473267	2.04220819473267	2.04220819473267	2.04220819473267	3.063312292099	3.063312292099	3.063312292099	3.063312292099	3.063312292099	3.063312292099	3.063312292099	3.063312292099	3.063312292099	2.04220819473267	2.04220819473267	0	0	0	0	0	0	0	0	0	0	0	0	0	0	0	0	0	0	0	0	0	0	0	0	0	0
chrXV	781349	781511	-	0	0	0	0	0	1.02110409736633	1.02110409736633	1.02110409736633	1.02110409736633	2.04220819473267	2.04220819473267	1.02110409736633	1.02110409736633	1.02110409736633	1.02110409736633	1.02110409736633	1.02110409736633	0	0	0	0	0	0	0	0	0	0	0	0	0	0	0	0	0	0	0	0	0	0	0	0	0	0	0	0	0
chrXV	784375	784644	-	4.08441638946533	5.10552024841309	5.10552024841309	5.10552024841309	5.10552024841309	5.10552024841309	5.10552024841309	6.126624584198	5.10552024841309	5.10552024841309	5.10552024841309	4.08441638946533	3.063312292099	3.063312292099	3.063312292099	2.04220819473267	1.02110409736633	0	0	0	0	0	0	0	0	0	1.02110409736633	1.02110409736633	1.02110409736633	1.02110409736633	1.02110409736633	0	0	1.02110409736633	1.02110409736633	2.04220819473267	2.04220819473267	3.063312292099	4.08441638946533	4.08441638946533	4.08441638946533	4.08441638946533	4.08441638946533	4.08441638946533	4.08441638946533	3.063312292099
chrXV	818202	818341	-	0	0	0	0	0	0	1.02110409736633	1.02110409736633	1.02110409736633	1.02110409736633	1.02110409736633	1.02110409736633	1.02110409736633	1.02110409736633	1.02110409736633	1.02110409736633	1.02110409736633	1.02110409736633	1.02110409736633	1.02110409736633	1.02110409736633	0	0	0	0	0	0	0	0	0	0	0	0	0	0	0	0	0	0	0	0	0	0	0	0	0
chrXV	880482	880665	-	4.08441638946533	4.08441638946533	4.08441638946533	4.08441638946533	4.08441638946533	4.08441638946533	4.08441638946533	4.08441638946533	3.063312292099	2.04220819473267	2.04220819473267	2.04220819473267	2.04220819473267	3.063312292099	3.063312292099	3.063312292099	3.063312292099	3.063312292099	3.063312292099	3.063312292099	3.063312292099	3.063312292099	3.063312292099	3.063312292099	3.063312292099	3.063312292099	0	0	0	0	0	0	0	0	0	0	1.02110409736633	1.02110409736633	1.02110409736633	1.02110409736633	1.02110409736633	1.02110409736633	1.02110409736633	1.02110409736633	1.02110409736633	1.02110409736633
chrXV	944267	944429	-	2.04220819473267	2.04220819473267	2.04220819473267	2.04220819473267	2.04220819473267	1.02110409736633	1.02110409736633	0	0	0	0	0	0	0	0	0	0	0	0	0	0	0	0	0	1.02110409736633	3.063312292099	16.3376655578613	26.5487060546875	26.5487060546875	26.5487060546875	26.5487060546875	26.5487060546875	26.5487060546875	26.5487060546875	26.5487060546875	26.5487060546875	26.5487060546875	26.5487060546875	26.5487060546875	26.5487060546875	25.5276012420654	21.4431858062744	20.4220809936523	17.3587684631348	13.2743530273438	8.16883277893066
chrXV	953825	954099	-	1.02110409736633	1.02110409736633	1.02110409736633	1.02110409736633	1.02110409736633	1.02110409736633	1.02110409736633	1.02110409736633	1.02110409736633	1.02110409736633	1.02110409736633	1.02110409736633	1.02110409736633	1.02110409736633	1.02110409736633	1.02110409736633	1.02110409736633	1.02110409736633	1.02110409736633	1.02110409736633	1.02110409736633	1.02110409736633	1.02110409736633	6.126624584198	7.14772844314575	9.18993663787842	16.3376655578613	23.4853935241699	23.4853935241699	23.4853935241699	23.4853935241699	23.4853935241699	23.4853935241699	21.4431858062744	21.4431858062744	20.4220809936523	20.4220809936523	20.4220809936523	20.4220809936523	20.4220809936523	20.4220809936523	19.4009780883789	16.3376655578613	8.16883277893066	6.126624584198	3.063312292099
chrXV	1010567	1010862	-	1.02110409736633	1.02110409736633	1.02110409736633	1.02110409736633	0	0	0	0	0	0	0	0	0	0	0	0	0	0	0	0	0	0	0	0	0	0	0	0	0	0	0	0	0	0	0	1.02110409736633	1.02110409736633	1.02110409736633	1.02110409736633	1.02110409736633	1.02110409736633	0	0	0	0	0
chrXVI	108006	108250	-	1.02110409736633	1.02110409736633	1.02110409736633	1.02110409736633	2.04220819473267	2.04220819473267	3.063312292099	5.10552024841309	4.08441638946533	4.08441638946533	4.08441638946533	4.08441638946533	5.10552024841309	5.10552024841309	5.10552024841309	5.10552024841309	5.10552024841309	4.08441638946533	4.08441638946533	2.04220819473267	1.02110409736633	1.02110409736633	0	0	0	0	0	0	0	0	0	0	0	0	0	0	1.02110409736633	1.02110409736633	1.02110409736633	1.02110409736633	2.04220819473267	2.04220819473267	2.04220819473267	2.04220819473267	2.04220819473267	2.04220819473267
chrXVI	117827	118027	-	1.02110409736633	1.02110409736633	1.02110409736633	1.02110409736633	1.02110409736633	1.02110409736633	1.02110409736633	1.02110409736633	0	0	0	0	0	0	0	0	0	0	0	0	0	0	0	0	0	0	1.02110409736633	1.02110409736633	1.02110409736633	1.02110409736633	1.02110409736633	1.02110409736633	1.02110409736633	1.02110409736633	1.02110409736633	1.02110409736633	1.02110409736633	1.02110409736633	1.02110409736633	1.02110409736633	0	0	0	0	0	0
chrXVI	207406	207721	-	0	0	0	0	0	0	0	0	0	0	0	0	0	0	1.02110409736633	1.02110409736633	1.02110409736633	1.02110409736633	1.02110409736633	1.02110409736633	1.02110409736633	1.02110409736633	1.02110409736633	1.02110409736633	1.02110409736633	0	3.063312292099	3.063312292099	3.063312292099	3.063312292099	3.063312292099	3.063312292099	3.063312292099	3.063312292099	3.063312292099	3.063312292099	3.063312292099	4.08441638946533	4.08441638946533	4.08441638946533	4.08441638946533	4.08441638946533	3.063312292099	3.063312292099	3.063312292099	3.063312292099
chrXVI	411288	411675	-	4.08441638946533	4.08441638946533	4.08441638946533	4.08441638946533	4.08441638946533	3.063312292099	2.04220819473267	2.04220819473267	0	0	0	0	0	0	0	0	0	0	0	0	0	0	0	0	0	0	0	0	0	0	0	0	0	0	0	0	0	0	0	0	0	0	0	0	0	0
chrXVI	480230	480362	-	3.063312292099	3.063312292099	3.063312292099	2.04220819473267	2.04220819473267	0	0	0	0	0	0	0	0	0	0	0	0	0	0	0	0	0	0	0	0	0	0	0	0	0	0	0	0	0	0	0	1.02110409736633	1.02110409736633	1.02110409736633	1.02110409736633	1.02110409736633	1.02110409736633	1.02110409736633	1.02110409736633	1.02110409736633	1.02110409736633
chrXVI	497625	497734	-	0	0	0	2.04220819473267	3.063312292099	4.08441638946533	4.08441638946533	4.08441638946533	4.08441638946533	4.08441638946533	3.063312292099	3.063312292099	2.04220819473267	2.04220819473267	2.04220819473267	2.04220819473267	0	0	0	0	0	0	1.02110409736633	1.02110409736633	1.02110409736633	1.02110409736633	1.02110409736633	1.02110409736633	1.02110409736633	1.02110409736633	1.02110409736633	1.02110409736633	1.02110409736633	1.02110409736633	1.02110409736633	0	0	0	0	0	0	0	0	0	0	0
chrXVI	639163	639344	-	0	0	0	0	1.02110409736633	1.02110409736633	1.02110409736633	1.02110409736633	2.04220819473267	4.08441638946533	4.08441638946533	4.08441638946533	4.08441638946533	4.08441638946533	4.08441638946533	4.08441638946533	4.08441638946533	4.08441638946533	4.08441638946533	3.063312292099	3.063312292099	1.02110409736633	1.02110409736633	1.02110409736633	1.02110409736633	1.02110409736633	0	0	1.02110409736633	2.04220819473267	2.04220819473267	2.04220819473267	2.04220819473267	2.04220819473267	1.02110409736633	0	0	0	0	0	0	0	0	0	1.02110409736633	1.02110409736633
chrXVI	644994	645268	-	0	0	0	0	0	0	0	0	0	0	0	0	0	0	0	0	0	0	0	0	0	0	0	0	0	0	0	0	0	0	0	0	0	0	0	1.02110409736633	1.02110409736633	1.02110409736633	1.02110409736633	1.02110409736633	1.02110409736633	1.02110409736633	1.02110409736633	0	0	0
chrXVI	699622	700021	-	1.02110409736633	1.02110409736633	1.02110409736633	1.02110409736633	0	0	0	0	0	0	0	0	0	0	0	0	0	0	0	0	0	0	0	0	0	0	0	0	0	0	0	0	0	0	0	0	0	0	0	0	0	0	0	0	0	0
chrXVI	752878	753040	-	3.063312292099	3.063312292099	3.063312292099	3.063312292099	3.063312292099	3.063312292099	3.063312292099	3.063312292099	3.063312292099	3.063312292099	3.063312292099	4.08441638946533	2.04220819473267	1.02110409736633	1.02110409736633	1.02110409736633	2.04220819473267	1.02110409736633	1.02110409736633	1.02110409736633	1.02110409736633	1.02110409736633	1.02110409736633	1.02110409736633	1.02110409736633	2.04220819473267	2.04220819473267	1.02110409736633	1.02110409736633	1.02110409736633	1.02110409736633	1.02110409736633	1.02110409736633	1.02110409736633	1.02110409736633	1.02110409736633	1.02110409736633	0	0	0	0	0	0	0	0	0
chrXVI	759234	759523	-	2.04220819473267	2.04220819473267	2.04220819473267	0	0	0	1.02110409736633	1.02110409736633	1.02110409736633	1.02110409736633	1.02110409736633	1.02110409736633	1.02110409736633	1.02110409736633	1.02110409736633	1.02110409736633	1.02110409736633	1.02110409736633	1.02110409736633	1.02110409736633	1.02110409736633	1.02110409736633	1.02110409736633	1.02110409736633	1.02110409736633	1.02110409736633	1.02110409736633	1.02110409736633	1.02110409736633	1.02110409736633	1.02110409736633	1.02110409736633	2.04220819473267	2.04220819473267	2.04220819473267	2.04220819473267	3.063312292099	3.063312292099	3.063312292099	3.063312292099	3.063312292099	3.063312292099	2.04220819473267	2.04220819473267	2.04220819473267	0
chrXVI	834173	834326	-	3.063312292099	3.063312292099	2.04220819473267	2.04220819473267	1.02110409736633	1.02110409736633	1.02110409736633	1.02110409736633	1.02110409736633	1.02110409736633	1.02110409736633	1.02110409736633	1.02110409736633	1.02110409736633	0	0	0	0	0	0	0	0	0	0	0	0	0	0	2.04220819473267	2.04220819473267	2.04220819473267	2.04220819473267	2.04220819473267	2.04220819473267	2.04220819473267	2.04220819473267	2.04220819473267	2.04220819473267	2.04220819473267	1.02110409736633	1.02110409736633	2.04220819473267	2.04220819473267	1.02110409736633	1.02110409736633	1.02110409736633
chrXVI	874690	874887	-	0	0	0	0	0	0	0	1.02110409736633	1.02110409736633	1.02110409736633	1.02110409736633	2.04220819473267	2.04220819473267	2.04220819473267	2.04220819473267	2.04220819473267	2.04220819473267	2.04220819473267	2.04220819473267	2.04220819473267	2.04220819473267	1.02110409736633	1.02110409736633	0	0	0	0	0	0	0	0	0	0	0	0	0	0	0	0	0	0	0	1.02110409736633	1.02110409736633	1.02110409736633	1.02110409736633
chrXVI	878320	878509	-	0	0	0	0	0	0	0	0	0	0	0	0	0	0	0	0	0	1.02110409736633	2.04220819473267	5.10552024841309	5.10552024841309	5.10552024841309	6.126624584198	6.126624584198	7.14772844314575	7.14772844314575	7.14772844314575	7.14772844314575	7.14772844314575	7.14772844314575	7.14772844314575	7.14772844314575	7.14772844314575	7.14772844314575	5.10552024841309	3.063312292099	3.063312292099	3.063312292099	0	0	0	0	0	0	0	0
chrXVI	901327	901550	-	2.04220819473267	2.04220819473267	2.04220819473267	2.04220819473267	2.04220819473267	2.04220819473267	2.04220819473267	2.04220819473267	1.02110409736633	1.02110409736633	0	0	0	0	0	0	0	0	0	0	0	0	1.02110409736633	1.02110409736633	1.02110409736633	1.02110409736633	1.02110409736633	2.04220819473267	2.04220819473267	2.04220819473267	3.063312292099	3.063312292099	3.063312292099	3.063312292099	3.063312292099	1.02110409736633	1.02110409736633	1.02110409736633	1.02110409736633	1.02110409736633	1.02110409736633	1.02110409736633	1.02110409736633	1.02110409736633	0	0
chrXVI	933496	933768	-	0	2.04220819473267	2.04220819473267	2.04220819473267	2.04220819473267	2.04220819473267	2.04220819473267	2.04220819473267	2.04220819473267	2.04220819473267	1.02110409736633	0	0	0	0	0	0	0	0	0	0	0	0	0	0	0	1.02110409736633	2.04220819473267	2.04220819473267	4.08441638946533	5.10552024841309	5.10552024841309	5.10552024841309	5.10552024841309	5.10552024841309	5.10552024841309	5.10552024841309	5.10552024841309	5.10552024841309	5.10552024841309	5.10552024841309	3.063312292099	2.04220819473267	1.02110409736633	1.02110409736633	1.02110409736633
[truncated: 206 more columns]

## Sheet: WT noXL
read count scores (RNAPII CRAC) were retrieved from position -100 from start to +600 from stop for each feature
chr	start	stop	strand	-100	-99	-98	-97	-96	-95	-94	-93	-92	-91	-90	-89	-88	-87	-86	-85	-84	-83	-82	-81	-80	-79	-78	-77	-76	-75	-74	-73	-72	-71	-70	-69	-68	-67	-66	-65	-64	-63	-62	-61	-60	-59	-58	-57	-56	-55
chrI	30020	30501	+	0	0	0	0	0	0	0	0	0	0	0	0	0	0	0	0	0	0	0	0	0	0	0	0	1.06229186058044	1.06229186058044	1.06229186058044	1.06229186058044	1.06229186058044	1.06229186058044	1.06229186058044	1.06229186058044	1.06229186058044	1.06229186058044	0	0	0	0	0	0	0	0	0	0	0	0
chrI	138600	138756	+	0	0	0	0	0	1.06229186058044	1.06229186058044	1.06229186058044	1.06229186058044	1.06229186058044	1.06229186058044	1.06229186058044	1.06229186058044	1.06229186058044	1.06229186058044	1.06229186058044	1.06229186058044	0	1.06229186058044	1.06229186058044	1.06229186058044	1.06229186058044	1.06229186058044	0	0	0	2.12458372116089	2.12458372116089	2.12458372116089	2.12458372116089	2.12458372116089	2.12458372116089	2.12458372116089	2.12458372116089	1.06229186058044	1.06229186058044	0	0	0	0	0	0	0	0	0	0
chrI	180246	180341	+	0	0	0	0	0	0	0	0	0	0	0	0	1.06229186058044	1.06229186058044	1.06229186058044	1.06229186058044	1.06229186058044	0	0	0	0	0	0	0	0	0	0	0	0	0	0	0	0	0	1.06229186058044	6.37375116348267	16.9966697692871	20.1835441589355	20.1835441589355	20.1835441589355	20.1835441589355	20.1835441589355	20.1835441589355	20.1835441589355	20.1835441589355	20.1835441589355
chrII	306231	306524	+	0	0	0	0	0	0	0	0	0	0	0	1.06229186058044	1.06229186058044	1.06229186058044	1.06229186058044	1.06229186058044	0	0	0	0	0	0	0	0	0	0	0	0	0	0	0	0	0	0	0	0	0	0	0	0	0	0	0	0	0	0
chrII	326330	326587	+	0	0	0	1.06229186058044	1.06229186058044	1.06229186058044	1.06229186058044	2.12458372116089	2.12458372116089	2.12458372116089	1.06229186058044	0	0	0	0	0	0	0	0	1.06229186058044	1.06229186058044	1.06229186058044	1.06229186058044	2.12458372116089	2.12458372116089	2.12458372116089	2.12458372116089	2.12458372116089	2.12458372116089	3.18687558174133	2.12458372116089	2.12458372116089	2.12458372116089	3.18687558174133	2.12458372116089	1.06229186058044	1.06229186058044	0	0	0	0	0	0	0	0	0
chrII	341981	342206	+	0	0	0	0	0	0	0	0	0	0	0	0	0	0	0	0	0	0	0	0	0	0	0	0	0	0	0	0	0	0	0	0	0	0	0	0	1.06229186058044	2.12458372116089	2.12458372116089	4.24916744232178	5.31145906448364	6.37375116348267	6.37375116348267	6.37375116348267	4.24916744232178	2.12458372116089
chrII	360646	360983	+	0	1.06229186058044	1.06229186058044	1.06229186058044	1.06229186058044	1.06229186058044	1.06229186058044	1.06229186058044	0	0	0	0	0	0	0	0	0	1.06229186058044	1.06229186058044	1.06229186058044	1.06229186058044	1.06229186058044	0	0	0	0	0	0	0	0	0	0	0	0	0	0	0	0	0	0	0	0	0	0	0	0
chrII	365852	366319	+	0	0	0	0	0	0	0	1.06229186058044	2.12458372116089	2.12458372116089	2.12458372116089	2.12458372116089	2.12458372116089	2.12458372116089	1.06229186058044	0	0	0	0	0	0	0	0	0	0	0	0	2.12458372116089	2.12458372116089	2.12458372116089	2.12458372116089	2.12458372116089	2.12458372116089	2.12458372116089	2.12458372116089	2.12458372116089	2.12458372116089	2.12458372116089	2.12458372116089	1.06229186058044	0	0	0	0	0	0
chrII	376365	376548	+	1.06229186058044	1.06229186058044	1.06229186058044	1.06229186058044	0	1.06229186058044	1.06229186058044	1.06229186058044	1.06229186058044	1.06229186058044	1.06229186058044	1.06229186058044	1.06229186058044	1.06229186058044	1.06229186058044	1.06229186058044	1.06229186058044	1.06229186058044	1.06229186058044	1.06229186058044	0	0	1.06229186058044	1.06229186058044	1.06229186058044	1.06229186058044	1.06229186058044	0	0	0	0	1.06229186058044	2.12458372116089	2.12458372116089	2.12458372116089	2.12458372116089	3.18687558174133	4.24916744232178	5.31145906448364	5.31145906448364	5.31145906448364	5.31145906448364	7.43604278564453	7.43604278564453	6.37375116348267	6.37375116348267
chrII	379122	379332	+	0	0	0	0	0	0	0	0	0	0	0	0	0	1.06229186058044	1.06229186058044	1.06229186058044	1.06229186058044	1.06229186058044	1.06229186058044	0	0	0	0	0	0	0	0	0	0	0	0	0	0	0	0	0	0	0	1.06229186058044	1.06229186058044	1.06229186058044	1.06229186058044	1.06229186058044	1.06229186058044	0	0
chrII	381343	381535	+	0	0	0	0	0	0	0	0	0	0	0	0	0	0	0	0	0	0	0	0	0	0	0	0	0	0	0	0	0	0	0	3.18687558174133	3.18687558174133	3.18687558174133	3.18687558174133	3.18687558174133	3.18687558174133	3.18687558174133	3.18687558174133	3.18687558174133	3.18687558174133	3.18687558174133	3.18687558174133	3.18687558174133	4.24916744232178	4.24916744232178
chrII	429567	430123	+	0	0	0	0	0	0	0	0	0	0	0	0	0	0	1.06229186058044	2.12458372116089	2.12458372116089	2.12458372116089	2.12458372116089	2.12458372116089	2.12458372116089	2.12458372116089	1.06229186058044	1.06229186058044	1.06229186058044	1.06229186058044	1.06229186058044	1.06229186058044	1.06229186058044	1.06229186058044	1.06229186058044	2.12458372116089	3.18687558174133	6.37375116348267	6.37375116348267	6.37375116348267	5.31145906448364	5.31145906448364	5.31145906448364	5.31145906448364	5.31145906448364	5.31145906448364	5.31145906448364	3.18687558174133	3.18687558174133	0
chrII	483748	483851	+	0	0	0	0	0	0	0	0	0	0	0	0	0	0	0	0	0	0	0	0	0	0	0	0	0	0	0	0	0	0	0	0	0	0	0	0	0	0	0	0	0	0	0	0	0	0
chrII	571410	571693	+	0	1.06229186058044	1.06229186058044	1.06229186058044	1.06229186058044	0	0	0	0	0	0	0	0	0	0	0	0	0	0	0	0	0	0	0	0	0	0	0	0	0	0	0	0	0	0	0	0	0	0	0	0	0	0	0	0	0
chrII	576332	576605	+	2.12458372116089	2.12458372116089	2.12458372116089	2.12458372116089	2.12458372116089	2.12458372116089	2.12458372116089	2.12458372116089	2.12458372116089	2.12458372116089	1.06229186058044	1.06229186058044	1.06229186058044	1.06229186058044	1.06229186058044	1.06229186058044	1.06229186058044	1.06229186058044	1.06229186058044	1.06229186058044	1.06229186058044	1.06229186058044	0	0	0	0	0	0	0	0	0	0	0	0	0	0	0	0	0	0	0	0	0	0	0	0
chrII	714658	714801	+	6.37375116348267	7.43604278564453	7.43604278564453	7.43604278564453	7.43604278564453	9.56062698364258	11.6852102279663	12.7475023269653	12.7475023269653	12.7475023269653	10.6229181289673	9.56062698364258	8.49833488464355	4.24916744232178	1.06229186058044	0	0	0	0	0	0	0	0	0	0	0	0	0	0	0	0	0	0	0	0	0	0	0	0	1.06229186058044	1.06229186058044	1.06229186058044	1.06229186058044	0	0	0
chrII	784952	785168	+	2.12458372116089	2.12458372116089	3.18687558174133	4.24916744232178	4.24916744232178	2.12458372116089	2.12458372116089	2.12458372116089	0	0	0	0	0	0	0	0	2.12458372116089	2.12458372116089	2.12458372116089	2.12458372116089	2.12458372116089	2.12458372116089	2.12458372116089	2.12458372116089	2.12458372116089	2.12458372116089	2.12458372116089	2.12458372116089	2.12458372116089	2.12458372116089	2.12458372116089	2.12458372116089	2.12458372116089	2.12458372116089	2.12458372116089	2.12458372116089	2.12458372116089	2.12458372116089	2.12458372116089	2.12458372116089	2.12458372116089	2.12458372116089	2.12458372116089	2.12458372116089	2.12458372116089	2.12458372116089
chrIII	39036	39326	+	0	0	1.06229186058044	1.06229186058044	1.06229186058044	1.06229186058044	1.06229186058044	1.06229186058044	1.06229186058044	1.06229186058044	1.06229186058044	0	0	0	1.06229186058044	1.06229186058044	1.06229186058044	1.06229186058044	0	0	0	0	0	0	0	0	0	0	0	0	0	0	0	0	0	0	0	0	0	0	0	0	0	0	0	0
chrIII	68933	69297	+	0	0	0	0	0	1.06229186058044	1.06229186058044	3.18687558174133	3.18687558174133	3.18687558174133	3.18687558174133	3.18687558174133	2.12458372116089	1.06229186058044	0	0	0	0	0	0	1.06229186058044	1.06229186058044	1.06229186058044	1.06229186058044	1.06229186058044	1.06229186058044	1.06229186058044	1.06229186058044	0	0	0	0	0	1.06229186058044	1.06229186058044	1.06229186058044	1.06229186058044	1.06229186058044	1.06229186058044	1.06229186058044	1.06229186058044	0	0	1.06229186058044	1.06229186058044	1.06229186058044
chrIII	131779	132077	+	1.06229186058044	1.06229186058044	1.06229186058044	1.06229186058044	1.06229186058044	1.06229186058044	0	0	0	0	0	0	0	0	0	1.06229186058044	1.06229186058044	1.06229186058044	1.06229186058044	1.06229186058044	1.06229186058044	0	0	0	0	0	0	0	0	0	0	0	0	0	0	0	0	0	0	0	0	0	0	0	0	0
chrIII	163955	164239	+	0	0	0	0	0	0	0	0	0	0	0	0	0	0	0	0	1.06229186058044	1.06229186058044	1.06229186058044	1.06229186058044	1.06229186058044	0	0	0	0	0	0	0	0	0	0	0	1.06229186058044	1.06229186058044	1.06229186058044	1.06229186058044	1.06229186058044	1.06229186058044	0	0	0	0	0	0	0	0
chrIII	179053	179251	+	0	1.06229186058044	1.06229186058044	2.12458372116089	2.12458372116089	2.12458372116089	2.12458372116089	2.12458372116089	2.12458372116089	2.12458372116089	2.12458372116089	2.12458372116089	1.06229186058044	1.06229186058044	2.12458372116089	2.12458372116089	2.12458372116089	1.06229186058044	1.06229186058044	1.06229186058044	1.06229186058044	1.06229186058044	1.06229186058044	0	0	0	0	0	0	0	0	0	0	0	0	0	0	0	0	0	0	0	0	0	1.06229186058044	1.06229186058044
chrIV	57009	57149	+	0	0	0	0	0	0	0	0	0	0	0	0	0	0	0	0	0	0	0	0	0	0	0	0	0	0	0	0	0	0	0	0	0	0	0	0	0	0	0	0	0	0	0	0	0	0
chrIV	163401	163536	+	0	0	0	0	0	0	0	0	0	0	0	0	0	0	0	0	0	0	0	0	0	0	0	0	0	0	0	0	0	0	0	0	0	0	0	0	0	0	0	0	0	0	0	0	0	0
chrIV	310438	310922	+	0	0	0	1.06229186058044	1.06229186058044	1.06229186058044	1.06229186058044	1.06229186058044	1.06229186058044	0	0	0	0	1.06229186058044	1.06229186058044	1.06229186058044	1.06229186058044	1.06229186058044	1.06229186058044	1.06229186058044	1.06229186058044	0	0	0	0	0	0	0	0	0	0	0	0	0	0	0	0	0	0	0	0	0	0	0	2.12458372116089	2.12458372116089
chrIV	423724	423917	+	1.06229186058044	5.31145906448364	5.31145906448364	5.31145906448364	5.31145906448364	5.31145906448364	5.31145906448364	5.31145906448364	5.31145906448364	5.31145906448364	5.31145906448364	5.31145906448364	1.06229186058044	1.06229186058044	1.06229186058044	0	0	0	0	0	0	0	0	0	0	0	0	0	0	0	0	0	0	0	0	1.06229186058044	1.06229186058044	1.06229186058044	1.06229186058044	2.12458372116089	2.12458372116089	2.12458372116089	2.12458372116089	0	1.06229186058044	1.06229186058044
chrIV	442552	442801	+	0	0	0	0	0	1.06229186058044	1.06229186058044	1.06229186058044	1.06229186058044	1.06229186058044	1.06229186058044	1.06229186058044	1.06229186058044	1.06229186058044	1.06229186058044	1.06229186058044	0	0	0	0	0	0	0	0	0	0	0	0	0	0	0	0	0	0	0	0	0	1.06229186058044	1.06229186058044	1.06229186058044	1.06229186058044	1.06229186058044	1.06229186058044	1.06229186058044	1.06229186058044	1.06229186058044
chrIV	482614	483320	+	4.24916744232178	3.18687558174133	2.12458372116089	2.12458372116089	1.06229186058044	0	0	0	0	0	0	0	0	0	0	0	0	0	0	0	0	0	0	0	0	0	0	0	1.06229186058044	1.06229186058044	1.06229186058044	1.06229186058044	1.06229186058044	1.06229186058044	0	0	0	0	0	0	0	0	0	0	0	0
chrIV	501754	502074	+	0	1.06229186058044	1.06229186058044	1.06229186058044	1.06229186058044	1.06229186058044	0	0	0	0	0	0	0	0	0	0	0	0	0	0	0	0	0	0	0	0	0	0	1.06229186058044	1.06229186058044	1.06229186058044	1.06229186058044	1.06229186058044	1.06229186058044	1.06229186058044	1.06229186058044	1.06229186058044	0	0	0	0	0	0	0	0	0
chrIV	588007	588482	+	1.06229186058044	1.06229186058044	1.06229186058044	1.06229186058044	1.06229186058044	1.06229186058044	0	0	0	0	0	0	0	0	0	0	0	0	0	0	0	0	0	0	0	0	0	0	0	0	0	0	0	0	0	0	0	0	0	0	0	0	0	0	0	0
chrIV	727825	728047	+	0	0	0	0	0	0	0	0	0	0	0	0	0	0	0	0	1.06229186058044	3.18687558174133	7.43604278564453	7.43604278564453	7.43604278564453	7.43604278564453	7.43604278564453	6.37375116348267	6.37375116348267	6.37375116348267	6.37375116348267	6.37375116348267	0	0	0	0	0	0	0	0	0	0	0	0	0	0	0	0	0	0
chrIV	794471	795084	+	3.18687558174133	4.24916744232178	4.24916744232178	4.24916744232178	4.24916744232178	4.24916744232178	4.24916744232178	4.24916744232178	3.18687558174133	1.06229186058044	1.06229186058044	1.06229186058044	1.06229186058044	0	0	0	0	0	0	0	0	0	0	0	0	0	0	0	0	0	0	0	0	0	0	0	0	0	0	0	0	0	0	0	0	0
chrIV	974570	974793	+	0	0	0	0	0	0	0	0	0	0	0	0	0	0	0	0	0	0	0	0	0	0	0	0	0	0	0	0	0	0	0	0	0	0	0	0	0	0	0	0	0	0	0	0	0	0
chrIV	1030504	1030733	+	1.06229186058044	1.06229186058044	1.06229186058044	1.06229186058044	1.06229186058044	1.06229186058044	1.06229186058044	0	0	0	0	0	0	0	0	0	0	0	0	0	0	0	0	0	0	0	0	0	0	0	0	0	0	0	0	0	0	0	0	0	0	0	0	0	0	0
chrIV	1072774	1073221	+	0	0	0	0	0	0	0	0	0	0	0	0	0	0	0	0	0	0	0	0	0	0	0	0	0	0	0	0	0	0	0	0	0	0	0	0	0	1.06229186058044	1.06229186058044	1.06229186058044	1.06229186058044	1.06229186058044	1.06229186058044	1.06229186058044	1.06229186058044	1.06229186058044
chrIV	1090373	1091272	+	0	0	0	0	0	0	0	0	0	0	2.12458372116089	2.12458372116089	3.18687558174133	3.18687558174133	3.18687558174133	3.18687558174133	3.18687558174133	3.18687558174133	3.18687558174133	3.18687558174133	3.18687558174133	3.18687558174133	2.12458372116089	0	0	0	0	0	0	0	0	0	0	1.06229186058044	1.06229186058044	1.06229186058044	1.06229186058044	1.06229186058044	1.06229186058044	1.06229186058044	1.06229186058044	1.06229186058044	1.06229186058044	1.06229186058044	0	0
chrIV	1092700	1093112	+	2.12458372116089	2.12458372116089	2.12458372116089	2.12458372116089	2.12458372116089	2.12458372116089	2.12458372116089	2.12458372116089	1.06229186058044	0	0	0	0	0	0	0	0	0	0	0	0	0	0	0	0	0	0	0	0	0	0	1.06229186058044	3.18687558174133	3.18687558174133	3.18687558174133	3.18687558174133	3.18687558174133	3.18687558174133	3.18687558174133	3.18687558174133	3.18687558174133	3.18687558174133	3.18687558174133	3.18687558174133	1.06229186058044	0
chrIV	1106080	1106269	+	0	0	0	0	0	0	0	1.06229186058044	1.06229186058044	1.06229186058044	1.06229186058044	1.06229186058044	1.06229186058044	1.06229186058044	0	0	0	0	0	0	0	0	0	0	0	0	0	0	0	0	0	0	0	0	0	0	0	0	0	0	1.06229186058044	1.06229186058044	1.06229186058044	1.06229186058044	1.06229186058044	1.06229186058044
chrIV	1240105	1240646	+	10.6229181289673	12.7475023269653	12.7475023269653	13.80979347229	13.80979347229	15.9343776702881	15.9343776702881	15.9343776702881	14.8720855712891	12.7475023269653	11.6852102279663	10.6229181289673	7.43604278564453	6.37375116348267	5.31145906448364	4.24916744232178	4.24916744232178	1.06229186058044	1.06229186058044	1.06229186058044	1.06229186058044	1.06229186058044	1.06229186058044	0	0	0	0	0	0	0	0	1.06229186058044	1.06229186058044	1.06229186058044	1.06229186058044	1.06229186058044	1.06229186058044	1.06229186058044	1.06229186058044	0	0	0	0	0	0	0
chrIV	1319433	1319680	+	1.06229186058044	2.12458372116089	1.06229186058044	1.06229186058044	1.06229186058044	1.06229186058044	0	0	0	0	0	0	0	0	0	0	0	0	0	0	0	0	0	0	0	0	0	0	0	0	0	0	0	0	0	0	0	0	0	0	0	0	0	0	0	0
chrIV	1334191	1334537	+	0	0	0	0	0	0	0	0	0	0	0	0	0	0	0	0	0	0	0	0	0	0	0	0	0	0	0	0	0	0	0	0	0	0	0	0	0	0	0	0	0	0	1.06229186058044	1.06229186058044	1.06229186058044	1.06229186058044
chrIV	1359134	1359371	+	0	0	0	0	0	0	0	0	0	0	0	0	0	0	0	0	0	0	0	1.06229186058044	2.12458372116089	2.12458372116089	2.12458372116089	2.12458372116089	2.12458372116089	2.12458372116089	2.12458372116089	2.12458372116089	1.06229186058044	1.06229186058044	1.06229186058044	0	0	0	0	0	0	0	0	0	0	0	0	0	0	0
chrIV	1427375	1427802	+	0	0	0	0	0	0	0	0	0	0	0	0	0	0	0	0	0	0	0	0	0	0	0	0	0	0	0	0	0	0	0	0	0	0	0	0	0	0	0	0	0	0	0	0	0	0
chrIV	1496773	1497053	+	0	0	0	0	0	0	1.06229186058044	1.06229186058044	1.06229186058044	2.12458372116089	2.12458372116089	2.12458372116089	2.12458372116089	2.12458372116089	2.12458372116089	2.12458372116089	2.12458372116089	0	0	1.06229186058044	1.06229186058044	1.06229186058044	2.12458372116089	2.12458372116089	2.12458372116089	2.12458372116089	2.12458372116089	2.12458372116089	2.12458372116089	4.24916744232178	5.31145906448364	5.31145906448364	4.24916744232178	4.24916744232178	5.31145906448364	5.31145906448364	5.31145906448364	5.31145906448364	5.31145906448364	5.31145906448364	4.24916744232178	4.24916744232178	4.24916744232178	0	0	0
chrIX	99982	100114	+	0	0	0	0	0	0	1.06229186058044	1.06229186058044	1.06229186058044	1.06229186058044	1.06229186058044	0	0	0	0	0	0	0	0	0	2.12458372116089	9.56062698364258	18.0589618682861	24.4327125549316	32.9310455322266	40.3670883178711	42.4916725158691	42.4916725158691	42.4916725158691	42.4916725158691	42.4916725158691	42.4916725158691	41.4293823242188	39.3047981262207	2.12458372116089	2.12458372116089	2.12458372116089	1.06229186058044	0	0	0	0	0	0	0	0
chrIX	187903	188113	+	0	0	0	0	0	0	0	0	0	0	0	0	0	0	0	0	0	0	0	0	0	0	0	0	0	0	0	0	0	0	0	0	0	0	0	0	0	0	0	0	0	0	0	0	0	0
chrIX	203436	203902	+	0	0	0	0	0	0	0	0	0	0	0	0	1.06229186058044	2.12458372116089	2.12458372116089	3.18687558174133	3.18687558174133	2.12458372116089	1.06229186058044	1.06229186058044	0	0	0	0	0	0	0	0	0	0	0	0	1.06229186058044	1.06229186058044	1.06229186058044	1.06229186058044	1.06229186058044	1.06229186058044	1.06229186058044	1.06229186058044	1.06229186058044	1.06229186058044	0	0	0	0
chrIX	212147	212394	+	1.06229186058044	0	0	0	1.06229186058044	1.06229186058044	1.06229186058044	1.06229186058044	1.06229186058044	0	0	0	0	0	0	0	0	0	0	0	0	0	0	0	0	0	1.06229186058044	2.12458372116089	2.12458372116089	2.12458372116089	1.06229186058044	1.06229186058044	0	0	0	0	0	0	0	0	0	0	0	0	0	0
chrIX	220963	221088	+	0	0	0	0	0	0	0	0	0	0	0	0	0	0	0	0	0	0	0	0	0	0	0	0	0	0	0	0	0	0	0	0	0	0	0	0	0	0	0	0	0	0	0	0	0	0
chrIX	274072	274310	+	0	0	0	0	0	0	0	0	0	0	0	0	0	0	0	0	0	0	0	0	0	0	0	0	0	0	0	0	1.06229186058044	1.06229186058044	1.06229186058044	7.43604278564453	10.6229181289673	11.6852102279663	11.6852102279663	11.6852102279663	11.6852102279663	11.6852102279663	11.6852102279663	11.6852102279663	10.6229181289673	9.56062698364258	9.56062698364258	0	0	0
chrV	9952	10415	+	1.06229186058044	1.06229186058044	1.06229186058044	2.12458372116089	3.18687558174133	4.24916744232178	4.24916744232178	4.24916744232178	4.24916744232178	4.24916744232178	3.18687558174133	1.06229186058044	1.06229186058044	1.06229186058044	1.06229186058044	1.06229186058044	1.06229186058044	0	0	0	0	0	0	0	0	0	0	0	0	0	0	0	0	0	0	0	0	0	0	0	0	0	0	1.06229186058044	1.06229186058044	1.06229186058044
chrV	238464	238810	+	0	0	1.06229186058044	1.06229186058044	1.06229186058044	1.06229186058044	1.06229186058044	0	0	0	0	0	0	0	0	0	0	0	0	0	0	0	0	0	0	0	0	0	1.06229186058044	1.06229186058044	1.06229186058044	1.06229186058044	0	0	0	0	0	0	0	0	0	0	1.06229186058044	1.06229186058044	1.06229186058044	1.06229186058044
chrV	261941	262632	+	1.06229186058044	1.06229186058044	1.06229186058044	0	0	1.06229186058044	1.06229186058044	1.06229186058044	1.06229186058044	1.06229186058044	1.06229186058044	0	0	0	0	0	0	0	0	0	0	0	0	0	0	0	0	0	0	0	0	0	0	0	0	0	0	0	0	0	0	0	0	0	0	1.06229186058044
chrV	316751	316897	+	0	0	0	0	0	0	0	0	0	0	0	0	0	0	0	0	0	0	0	0	0	0	0	0	0	0	0	0	0	0	0	0	0	0	0	0	0	0	0	0	0	0	0	0	0	0
chrV	326173	326450	+	0	0	0	0	0	0	0	0	0	0	0	0	0	0	0	0	0	0	0	0	0	0	0	0	0	0	0	0	0	0	0	0	0	0	0	0	0	0	0	0	0	0	0	0	0	0
chrV	347826	347964	+	0	1.06229186058044	1.06229186058044	1.06229186058044	1.06229186058044	1.06229186058044	1.06229186058044	1.06229186058044	1.06229186058044	1.06229186058044	0	0	0	0	0	0	0	0	3.18687558174133	3.18687558174133	3.18687558174133	3.18687558174133	3.18687558174133	3.18687558174133	3.18687558174133	3.18687558174133	3.18687558174133	1.06229186058044	0	0	0	0	0	0	0	0	0	0	0	0	0	0	0	0	0	0
chrV	422169	422447	+	1.06229186058044	1.06229186058044	1.06229186058044	0	0	0	0	0	0	0	0	0	0	0	1.06229186058044	1.06229186058044	1.06229186058044	1.06229186058044	1.06229186058044	1.06229186058044	1.06229186058044	1.06229186058044	1.06229186058044	1.06229186058044	1.06229186058044	1.06229186058044	1.06229186058044	1.06229186058044	0	0	1.06229186058044	1.06229186058044	1.06229186058044	2.12458372116089	2.12458372116089	2.12458372116089	2.12458372116089	2.12458372116089	2.12458372116089	2.12458372116089	2.12458372116089	2.12458372116089	2.12458372116089	2.12458372116089	2.12458372116089	1.06229186058044
chrV	500607	500829	+	0	0	0	1.06229186058044	1.06229186058044	1.06229186058044	1.06229186058044	1.06229186058044	1.06229186058044	1.06229186058044	1.06229186058044	0	0	0	0	0	0	0	0	0	0	0	0	0	0	0	0	0	0	0	0	0	0	0	0	0	0	0	0	0	0	0	0	0	0	0
chrVI	44676	45654	+	0	0	0	0	0	1.06229186058044	1.06229186058044	1.06229186058044	1.06229186058044	1.06229186058044	1.06229186058044	1.06229186058044	2.12458372116089	1.06229186058044	1.06229186058044	1.06229186058044	1.06229186058044	1.06229186058044	0	0	0	0	0	0	0	0	0	0	0	0	0	0	0	0	1.06229186058044	1.06229186058044	1.06229186058044	0	0	0	0	0	0	0	0	0
chrVII	148226	148313	+	0	0	0	0	0	0	0	0	0	0	0	0	0	0	0	0	0	0	0	0	0	0	0	0	0	0	0	0	0	0	0	0	0	0	0	0	0	0	0	1.06229186058044	1.06229186058044	1.06229186058044	1.06229186058044	1.06229186058044	1.06229186058044	1.06229186058044
chrVII	166718	166890	+	1.06229186058044	2.12458372116089	2.12458372116089	2.12458372116089	2.12458372116089	2.12458372116089	2.12458372116089	2.12458372116089	1.06229186058044	1.06229186058044	1.06229186058044	0	0	0	0	0	0	0	0	0	0	0	0	0	0	0	0	0	0	0	0	0	0	0	0	0	0	0	0	0	0	0	0	0	0	0
chrVII	225929	226160	+	0	0	0	0	0	0	0	1.06229186058044	1.06229186058044	1.06229186058044	1.06229186058044	1.06229186058044	1.06229186058044	1.06229186058044	1.06229186058044	0	0	0	0	0	0	0	0	0	0	0	0	0	0	0	0	0	0	0	0	0	0	0	0	0	0	0	0	0	0	0
chrVII	228781	229356	+	0	0	0	0	0	0	0	0	0	0	0	0	0	1.06229186058044	1.06229186058044	1.06229186058044	1.06229186058044	1.06229186058044	1.06229186058044	1.06229186058044	1.06229186058044	1.06229186058044	1.06229186058044	0	0	0	0	0	0	0	0	0	0	0	0	0	0	0	0	0	0	0	0	0	0	0
chrVII	269330	269634	+	1.06229186058044	1.06229186058044	0	0	0	0	0	0	0	0	1.06229186058044	1.06229186058044	2.12458372116089	2.12458372116089	2.12458372116089	1.06229186058044	1.06229186058044	1.06229186058044	1.06229186058044	1.06229186058044	1.06229186058044	1.06229186058044	1.06229186058044	1.06229186058044	1.06229186058044	1.06229186058044	0	0	0	0	0	0	0	0	0	0	0	0	0	0	0	0	0	0	0	0
chrVII	280777	281014	+	0	0	0	0	0	0	0	0	0	0	0	0	0	0	0	0	0	0	0	0	0	0	0	0	0	0	0	0	0	0	0	0	0	0	0	0	0	0	0	0	0	0	0	0	0	0
chrVII	366865	367139	+	2.12458372116089	2.12458372116089	2.12458372116089	3.18687558174133	2.12458372116089	2.12458372116089	2.12458372116089	2.12458372116089	0	0	0	0	0	0	0	0	0	0	0	0	0	0	0	0	0	0	0	0	0	0	0	0	0	0	0	0	0	1.06229186058044	1.06229186058044	1.06229186058044	1.06229186058044	1.06229186058044	1.06229186058044	1.06229186058044	1.06229186058044	1.06229186058044
chrVII	420880	421093	+	1.06229186058044	1.06229186058044	1.06229186058044	1.06229186058044	1.06229186058044	1.06229186058044	1.06229186058044	1.06229186058044	1.06229186058044	1.06229186058044	0	0	0	0	0	0	0	0	0	0	0	0	0	0	0	0	0	0	0	0	0	0	0	0	0	0	0	0	0	0	1.06229186058044	1.06229186058044	1.06229186058044	1.06229186058044	2.12458372116089	2.12458372116089
chrVII	427281	427377	+	0	0	0	0	0	0	0	0	0	0	0	0	0	2.12458372116089	2.12458372116089	2.12458372116089	2.12458372116089	2.12458372116089	3.18687558174133	3.18687558174133	3.18687558174133	3.18687558174133	3.18687558174133	3.18687558174133	3.18687558174133	1.06229186058044	0	0	0	0	0	0	0	0	0	0	0	0	0	0	0	0	0	0	0	0
chrVII	605736	605935	+	0	0	0	0	0	0	0	0	0	0	0	0	0	5.31145906448364	5.31145906448364	5.31145906448364	5.31145906448364	5.31145906448364	5.31145906448364	5.31145906448364	6.37375116348267	6.37375116348267	6.37375116348267	2.12458372116089	2.12458372116089	1.06229186058044	1.06229186058044	1.06229186058044	1.06229186058044	1.06229186058044	1.06229186058044	1.06229186058044	2.12458372116089	2.12458372116089	2.12458372116089	2.12458372116089	1.06229186058044	1.06229186058044	1.06229186058044	1.06229186058044	1.06229186058044	1.06229186058044	1.06229186058044	1.06229186058044	1.06229186058044	1.06229186058044
chrVII	616324	616917	+	19.1212539672852	0	0	0	0	0	0	0	0	0	0	0	0	0	0	0	0	2.12458372116089	2.12458372116089	2.12458372116089	2.12458372116089	2.12458372116089	2.12458372116089	1.06229186058044	1.06229186058044	1.06229186058044	1.06229186058044	1.06229186058044	1.06229186058044	1.06229186058044	1.06229186058044	1.06229186058044	1.06229186058044	1.06229186058044	1.06229186058044	1.06229186058044	1.06229186058044	0	0	1.06229186058044	1.06229186058044	1.06229186058044	1.06229186058044	1.06229186058044	1.06229186058044	1.06229186058044
chrVII	884481	884661	+	1.06229186058044	1.06229186058044	0	0	0	0	0	0	0	0	0	0	0	0	0	0	0	0	0	0	0	0	0	0	0	0	0	0	0	0	0	0	0	0	0	0	0	0	0	0	0	0	0	0	0	0
chrVII	962295	962453	+	0	0	0	0	0	0	0	0	0	0	0	0	0	0	0	0	0	1.06229186058044	1.06229186058044	1.06229186058044	1.06229186058044	1.06229186058044	1.06229186058044	1.06229186058044	1.06229186058044	1.06229186058044	1.06229186058044	0	0	0	0	0	1.06229186058044	1.06229186058044	1.06229186058044	1.06229186058044	1.06229186058044	2.12458372116089	2.12458372116089	4.24916744232178	4.24916744232178	4.24916744232178	4.24916744232178	3.18687558174133	2.12458372116089	2.12458372116089
chrVII	1000591	1000796	+	0	0	0	0	0	0	0	0	0	0	0	0	0	0	0	0	0	0	0	0	0	0	0	0	0	0	0	0	0	0	0	0	0	0	0	0	0	0	0	0	0	0	1.06229186058044	1.06229186058044	1.06229186058044	1.06229186058044
chrVII	1017945	1018367	+	0	0	0	0	0	0	0	0	0	0	0	0	0	0	0	0	0	0	0	0	0	0	0	0	0	0	0	0	0	0	0	0	0	0	0	0	0	0	0	0	0	0	0	0	0	0
chrVII	1038707	1039046	+	1.06229186058044	1.06229186058044	1.06229186058044	1.06229186058044	1.06229186058044	1.06229186058044	1.06229186058044	0	0	0	0	0	1.06229186058044	1.06229186058044	1.06229186058044	1.06229186058044	1.06229186058044	1.06229186058044	2.12458372116089	2.12458372116089	2.12458372116089	2.12458372116089	3.18687558174133	3.18687558174133	2.12458372116089	1.06229186058044	1.06229186058044	1.06229186058044	1.06229186058044	1.06229186058044	0	0	0	0	0	1.06229186058044	1.06229186058044	2.12458372116089	2.12458372116089	2.12458372116089	3.18687558174133	3.18687558174133	3.18687558174133	3.18687558174133	3.18687558174133	3.18687558174133
chrVII	1065501	1065662	+	1.06229186058044	1.06229186058044	1.06229186058044	0	0	0	0	0	0	0	0	0	0	0	0	1.06229186058044	1.06229186058044	1.06229186058044	1.06229186058044	1.06229186058044	1.06229186058044	1.06229186058044	1.06229186058044	0	0	0	0	0	0	0	0	0	0	0	0	0	0	0	0	0	0	0	0	0	0	0
chrVIII	115534	115641	+	0	0	0	0	0	0	0	0	0	0	0	0	0	0	0	0	0	0	0	0	0	0	0	1.06229186058044	2.12458372116089	2.12458372116089	2.12458372116089	2.12458372116089	2.12458372116089	1.06229186058044	1.06229186058044	1.06229186058044	1.06229186058044	0	0	0	0	0	0	0	0	0	0	0	0	0
chrVIII	170687	170984	+	0	0	0	0	0	0	0	1.06229186058044	1.06229186058044	1.06229186058044	2.12458372116089	2.12458372116089	1.06229186058044	1.06229186058044	1.06229186058044	1.06229186058044	1.06229186058044	1.06229186058044	1.06229186058044	0	0	0	0	0	0	0	1.06229186058044	1.06229186058044	1.06229186058044	1.06229186058044	1.06229186058044	1.06229186058044	1.06229186058044	1.06229186058044	1.06229186058044	1.06229186058044	1.06229186058044	1.06229186058044	1.06229186058044	1.06229186058044	1.06229186058044	1.06229186058044	1.06229186058044	1.06229186058044	1.06229186058044	0
chrVIII	501295	501621	+	0	0	0	0	0	0	0	0	0	0	0	0	0	0	0	0	0	0	0	0	0	0	0	0	0	0	0	0	0	0	0	0	0	0	0	0	0	0	0	0	0	0	0	0	0	0
chrX	31375	31760	+	0	0	0	0	0	0	0	0	0	0	0	2.12458372116089	2.12458372116089	2.12458372116089	2.12458372116089	3.18687558174133	3.18687558174133	3.18687558174133	3.18687558174133	4.24916744232178	4.24916744232178	4.24916744232178	5.31145906448364	2.12458372116089	1.06229186058044	1.06229186058044	2.12458372116089	2.12458372116089	3.18687558174133	6.37375116348267	7.43604278564453	7.43604278564453	6.37375116348267	6.37375116348267	5.31145906448364	5.31145906448364	5.31145906448364	5.31145906448364	5.31145906448364	3.18687558174133	1.06229186058044	1.06229186058044	1.06229186058044	1.06229186058044	1.06229186058044	1.06229186058044
chrX	109799	110232	+	0	0	0	0	0	0	0	0	0	0	0	0	0	0	0	0	0	0	0	0	0	0	0	0	0	0	0	0	0	0	0	0	0	0	0	0	0	0	0	0	0	0	0	0	0	0
chrX	117933	118487	+	0	0	0	0	0	0	0	0	0	0	0	0	1.06229186058044	1.06229186058044	1.06229186058044	1.06229186058044	1.06229186058044	0	0	0	0	0	0	0	0	0	0	0	0	0	0	0	1.06229186058044	1.06229186058044	1.06229186058044	1.06229186058044	1.06229186058044	0	0	0	0	0	0	0	0	0
chrX	134192	134349	+	58.4260520935059	58.4260520935059	58.4260520935059	58.4260520935059	58.4260520935059	58.4260520935059	58.4260520935059	58.4260520935059	57.3637580871582	57.3637580871582	52.0522994995117	47.8031311035156	7.43604278564453	1.06229186058044	1.06229186058044	1.06229186058044	1.06229186058044	1.06229186058044	1.06229186058044	1.06229186058044	1.06229186058044	1.06229186058044	1.06229186058044	1.06229186058044	1.06229186058044	0	0	0	0	0	0	0	0	0	0	0	0	0	0	0	0	0	0	0	0	0
chrX	155032	155744	+	0	0	0	0	0	0	0	0	0	0	0	0	0	0	0	0	0	0	0	0	0	0	0	1.06229186058044	1.06229186058044	1.06229186058044	1.06229186058044	1.06229186058044	1.06229186058044	1.06229186058044	1.06229186058044	1.06229186058044	1.06229186058044	0	0	0	0	0	0	0	0	0	0	0	0	0
chrX	349376	349948	+	0	0	0	0	0	0	0	0	0	0	0	0	0	0	0	0	0	0	0	0	0	0	0	0	0	0	0	0	0	0	0	0	0	0	0	0	0	0	0	0	0	0	0	0	0	1.06229186058044
chrX	413655	413923	+	0	0	0	0	0	0	0	0	0	0	0	0	0	0	0	0	0	0	0	0	0	1.06229186058044	1.06229186058044	1.06229186058044	1.06229186058044	1.06229186058044	1.06229186058044	1.06229186058044	1.06229186058044	0	0	0	0	0	0	0	0	0	0	0	0	0	0	0	0	0
chrX	458537	458672	+	1.06229186058044	1.06229186058044	1.06229186058044	1.06229186058044	1.06229186058044	1.06229186058044	0	0	0	0	0	0	0	0	0	0	0	0	0	0	0	0	0	0	0	0	0	0	0	0	0	0	0	0	0	1.06229186058044	1.06229186058044	2.12458372116089	2.12458372116089	2.12458372116089	2.12458372116089	2.12458372116089	2.12458372116089	3.18687558174133	3.18687558174133	2.12458372116089
chrX	486520	486691	+	0	0	0	0	0	0	0	0	0	0	0	0	0	0	0	0	0	0	0	0	0	0	0	0	0	0	0	0	0	0	0	0	0	0	0	0	0	0	0	0	0	0	0	0	0	0
[truncated: 241 more rows]
[truncated: 206 more columns]
